# Supplementary material for: Identification of Host-Targeted Small Molecules That Restrict Intracellular Mycobacterium tuberculosis Growth
Source: PLoS Pathog. 2014 Feb 20;10(2):e1003946. doi: 10.1371/journal.ppat.1003946 (PMC3930586; doi:10.1371/journal.ppat.1003946)
Supplement: Table S1 — Compounds included in screened library and complete hit list with composite Z-scores and Monte Carlo bootstrap-determined p-values. (XLSX) [file ppat.1003946.s014.xlsx]

## Sheet: Hits
Name	SMILES	pval	marophage toxicity (gross analysis images)	activity	composite Z score	ANNOTATION
Benzydamine hydrochloride	CN(C)CCCOc1nn(Cc2ccccc2)c3ccccc13	0.00335	no	NSAID	-3.65314	Antiinflammatory
DERACOXIB	COc1ccc(cc1F)c2cc(nn2c3ccc(cc3)S(=O)(=O)N)C(F)F	0.01537	no	NSAID	-1.63363	Antiinflammatory
Epirizole	COc1cc(C)nn1c2nc(C)cc(OC)n2	0.01248	no	NSAID	-1.70504	Antiinflammatory
Flurbiprofen	CC(C(=O)O)c1ccc(c(F)c1)c2ccccc2	0.00993	no	NSAID	-1.78923	Antiinflammatory
Isoxicam	CN1C(C(=O)Nc2cc(C)on2)C(=O)c3ccccc3S1(=O)=O	0.01703	no	NSAID	-1.60183	Antiinflammatory
Cortisone	C[C@@]12CC(=O)[C@H]3[C@@H](CCC4=CC(=O)CC[C@]34C)[C@@H]2CC[C@]1(O)C(=O)CO	0.00851	no	steroid hormone	-1.86173	Antiinflammatory
MEGESTROL ACETATE	CC(=O)O[C@@]1(CCC2C3C=C(C)C4=CC(=O)CCC4(C)C3CCC21C)C(=O)C	0.0118	no	progesterone derivative	-1.72319	Antiinflammatory
1-(1-NAPHTHYL)PIPERAZINE	C1CN(CCN1)c2cccc3ccccc23	0.00563	no	seretonin receptor mixed agonist/antagonist (agonist 5HTA, antagonist 5HT2A/C)	-2.34411	GPCR
1-(3-trifluoromethyl) phenylpiperazine monohydrochloride	FC(F)(F)c1cccc(c1)N2CCNCC2	0.00552	no	non-selective agonist at 5HT 1B, 5HT2A, 5-HT2	-2.44592	GPCR
3-(4-ALLYLPIPERAZIN-1-YL)-2-QUINOXALINECARBONITRILE	C=CCN1CCN(CC1)c2nc3ccccc3nc2C#N	0.01093	no	selective seretonin 5-HT3 antagonist	-1.75025	GPCR
Cabergoline	CCNC(=O)N(CCCN(C)C)C(=O)[C@@H]1C[C@H]2[C@@H](Cc3c[nH]c4cccc2c34)N(CC=C)C1	0.00544	no	D2 receptor agonist	-2.55452	GPCR
CGS 12066B	CN1CCN(CC1)c2nc3cc(ccc3n4cccc24)C(F)(F)F	0	no	5HT1B agonist	-3.38356	GPCR
CHLORPHENIRAMINE (S) MALEATE	CN(C)CC[C@H](c1ccc(Cl)cc1)c2ccccn2	0.0107	no	antihistamine	-1.75982	GPCR
cis-(Z)-FLUPENTHIXOL	OCCN1CCN(CC/C=C\2/c3ccccc3Sc4ccc(cc24)C(F)(F)F)CC1	0.00395	no	dopamine receptor antagonist	-3.47415	GPCR
CLOTHIAPINE	CN1CCN(CC1)C2=Nc3ccccc3Sc4ccc(Cl)cc24	0.00545	no	related to clozapine; Dopamine D4 and D2 receptor antagonist	-2.54805	GPCR
DIHYDROERGOCRISTINE	CC(C)[C@@]1(NC(=O)[C@@H]2CC3[C@@H](Cc4c[nH]c5cccc3c45)N(C)C2)O[C@@]6(O)[C@@H]7CCCN7C(=O)[C@H](Cc8ccccc8)N6C1=O	0.005	no	seretonin antagonist; dopaminergic and adregenergic partial agonist	-2.94948	GPCR
Dimethisoquin hydrochloride	CCCCc1cc2ccccc2c(OCCN(C)C)n1	0.00517	no	acetylcholine receptor inhibitor	-2.82705	GPCR
GUANABENZ ACETATE	NC(=N)N/N=C\c1c(Cl)cccc1Cl	0.00574	no	α2-adrenergic agonist and IGRS (imidazoline I2 binding site) selective ligand	-2.25388	GPCR
HALOPERIDOL	OC1(CCN(CCCC(=O)c2ccc(F)cc2)CC1)c3ccc(Cl)cc3	0.00638	no	dopamine antagonist, NMDA antagonist; cytochrome p-450 inhibitor	-2.05416	GPCR
Homochlorcyclizine dihydrochloride	CN1CCCN(CC1)C(c2ccccc2)c3ccc(Cl)cc3	0.01195	no	antihistamine	-1.71936	GPCR
KETANSERIN	Fc1ccc(cc1)C(=O)C2CCN(CCn3c(=O)[nH]c4ccccc4c3=O)CC2	0.00417	no	serotonin 5-HT2A receptor antagonist	-1.83464	GPCR
L-741,626	OC1(CCN(Cc2c[nH]c3ccccc23)CC1)c4ccc(Cl)cc4	0.0059	no	D2 receptor antagonist	-2.17704	GPCR
L-741,742	Cc1c(noc1c2ccc(Cl)cc2)C3CCN(CCc4ccccc4)CC3	0.00065	no	D4 dopamine receptor antagonist	-4.24996	GPCR
L-Stepholidine	COc1cc2CCN3Cc4c(OC)c(O)ccc4CC3c2cc1O	0.00245	no	dopamine D2 antagonist, D1 agonist	-1.93237	GPCR
LOPERAMIDE	CN(C)C(=O)C(CCN1CCC(O)(CC1)c2ccc(Cl)cc2)(c3ccccc3)c4ccccc4	0.00207	no	mu-opiod receptor agonist	-1.9647	GPCR
Meptazinol hydrochloride	CCC1(CCCCN(C)C1)c2cccc(O)c2	0.01693	no	opioid analgesic (partial mu agonist)	-1.60418	GPCR
METERGOLINE PHENYLMETHYL ESTER	CN1C[C@H](CNC(=O)OCc2ccccc2)C[C@H]3[C@H]1Cc4cn(C)c5cccc3c45	0.00559	no	seretonin receptor antagonist 5-HT1 and 5HT2	-2.36811	GPCR
Methiothepin maleate	CSc1ccc2Sc3ccccc3CC(N4CCN(C)CC4)c2c1	0.01779	no	antipsychotic- blocks 5HT and DA receptors	-1.58776	GPCR
MIANSERIN	CN1CCN2C(C1)c3ccccc3Cc4ccccc24	0.01434	no	serotonin 2 receptor antagonist	-1.56316	GPCR
N-DESMETHYLCLOZAPINE	Clc1ccc2Nc3ccccc3C(=Nc2c1)N4CCNCC4	0.00511	no	seretonin receptor antagonist, dopamine agonist at D2/D3, opioid agonist	-2.88274	GPCR
Oxybutynin chloride	CCN(CC)CC#CCOC(=O)C(O)(C1CCCCC1)c2ccccc2	0.00545	no	muscarinic acetylcholine receptor antagonist, calcium antagonist	-2.53908	GPCR
Pimethixene maleate	CN1CCC(=C2c3ccccc3Sc4ccccc24)CC1	0.01641	no	antihistamine and anticholinergic	-1.61512	GPCR
PIMOZIDE	Fc1ccc(cc1)C(CCCN2CCC(CC2)n3c(=O)[nH]c4ccccc34)c5ccc(F)cc5	0.00023	no	antipsychotic D2 and seretonin receptor agonist	-4.47968	GPCR
PIZOTIFEN	CN1CCC(=C2c3ccsc3CCc4ccccc24)CC1	0	no	antihistamine and seretonin antagonist; 5-Ht1, 5-HT2A, 5HT2C	-2.87486	GPCR
PNU 22394 HCl	Cn1c2CCNCCc2c3ccccc13	0.00738	no	5-HT2C agonist and partial 5-HT2A/5-HT2B agonist	-1.93311	GPCR
propranolol (S-)	CC(C)NC[C@H](O)COc1cccc2ccccc12	0.00835	no	beta adrenergic receptor antagonist	-1.68675	GPCR
Pyrilamine maleate	COc1ccc(CN(CCN(C)C)c2ccccn2)cc1	0.01047	no	histamine H1 blocker	-1.76682	GPCR
Quipazine dimaleate salt	C1CN(CCN1)c2ccc3ccccc3n2	0.00558	no	non-selective seretonin receptor inhibitor	-2.37022	GPCR
Ranitidine hydrochloride	CN/C(=C/[N+](=O)[O-])/NCCSCc1ccc(CN(C)C)o1	0.02266	no	H2 histamine blocker	-1.51599	GPCR
RITANSERIN	Cc1nc2sccn2c(=O)c1CCN3CCC(=C(c4ccc(F)cc4)c5ccc(F)cc5)CC3	0.00911	no	5-HT2A antagonist	-1.82736	GPCR
RS 56812	Cn1cc(C(=O)C(=O)N[C@H]2CN3CCC2CC3)c4ccccc14	0.00011	no	partial seretonin agonist, 5-HT3	-2.40357	GPCR
S(-)Eticlopride hydrochloride	CCN1CCC[C@H]1CNC(=O)c2c(O)c(CC)cc(Cl)c2OC	0.01357	no	D2/D3 Dopamine receptor antagonist	-1.67429	GPCR
SACLOFEN	NCC(CS(=O)(=O)O)c1ccc(Cl)cc1	0.0136	no	GABA B competitive blocker	-1.67299	GPCR
SR 57227A	NC1CCN(CC1)c2cccc(Cl)n2	0.01361	no	seretonin 1 receptor antagonist	-1.57533	GPCR
Triprolidine hydrochloride	Cc1ccc(cc1)/C(=C\CN2CCCC2)/c3ccccn3	0.01107	no	H1 histamine receptor antagonist	-1.74515	GPCR
TROPANYL 3,5-DIMETHYLBENZOATE	CN1C2CCC1CC(C2)OC(=O)c3cc(C)cc(C)c3	0.0043	N/A	seretonin 5HT-3 antagonist	-1.82705	GPCR
U-50488	CN([C@H]1CCCC[C@@H]1N2CCCC2)C(=O)Cc3ccc(Cl)c(Cl)c3	0.00548	no	kappa opioid agonist	-2.50956	GPCR
DEXTROMETHORPHAN HYDROBROMIDE	COc1ccc2C[C@H]3[C@@H]4CCCC[C@@]4(CCN3C)c2c1	0.00565	no	NMDA receptor antagonist and SSRI	-2.32118	GPCR
(?)-1-(3,6-Dibromocarbazol-9-yl)-3-piperazin-1-yl-propan-2-ol, bis TFA (Bax Channel Blocker)	OC(CN1CCNCC1)Cn2c3ccc(Br)cc3c4cc(Br)ccc24	1e-05	no	Bax channel blocker, inhibits mitochondrial cytochrome c release	-2.7079	ion channel
AM 92016	CN(CCc1ccc(Cl)c(Cl)c1)CC(O)COc2ccc(NS(=O)(=O)C)cc2	0.0076	no	potassium channel blocker	-1.91879	Ion channel
Benoxinate hydrochloride	CCCCOc1cc(ccc1N)C(=O)OCCN(CC)CC	5e-05	no	binds to Na channels and stabilizes membrane, decreasing perm to NA in neurons	-2.509	Ion channel
BENZAMIL	N/C(=N\C(=O)c1nc(Cl)c(N)nc1N)/NCc2ccccc2	0.00052	no	Na/Ca exchange blocker blocks pithelial Na channe;	-2.18566	Ion channel
DICHLOROBENZAMIL	N/C(=N\C(=O)c1nc(Cl)c(N)nc1N)/NCc2ccc(Cl)cc2Cl	0.00393	no	nhibits cyclic nucleotide-gated Ca+2 channels	-3.4872	Ion channel
FLECAINIDE	FC(F)(F)COc1ccc(OCC(F)(F)F)c(c1)C(=O)NCC2CCCCN2	0.01239	no	Na channel blocker	-1.5982	ion channel
FLUNARIZINE	Fc1ccc(cc1)C(N2CCN(C/C=C/c3ccccc3)CC2)c4ccc(F)cc4	0.0006	no	Ca channel blocker, histamine H1 blocker, binds calmodulin	-2.16779	Ion channel
KB-R7943	NC(=N)SCCc1ccc(OCc2ccc(cc2)[N+](=O)[O-])cc1	0	no	inhibits Ca entry in Na/Ca exchange pumps, mitochondrial Ca pump	-4.03311	Ion channel
LIDOCAINE	CCN(CC)CC(=O)Nc1c(C)cccc1C	0.00657	N/A	sodium channel blocker	-1.73917	Ion channel
NICARDIPINE	COC(=O)C1=C(C)NC(=C(C1c2cccc(c2)[N+](=O)[O-])C(=O)OCCN(C)Cc3ccccc3)C	0.01078	no	L-type Ca channel blocker	-1.63314	ion channel
NIGULDIPINE	COC(=O)C1=C(C)NC(=C(C1c2cccc(c2)[N+](=O)[O-])C(=O)OCCCN3CCC(CC3)(c4ccccc4)c5ccccc5)C	0.00056	no	Ca channel blocker	-4.28521	Ion channel
Proadifen hydrochloride	CCCC(C(=O)OCCN(CC)CC)(c1ccccc1)c2ccccc2	0.00808	no	Cytochrome P-450 inhibitor, Calcium antagonist	-1.88608	Ion channel
QUINIDINE	COc1ccc2nccc([C@H](O)[C@H]3CC4CCN3C[C@@H]4C=C)c2c1	0.00663	no	blocks Na channels	-2.02275	Ion channel
TETRANDRINE	COc1cc2CCN(C)[C@H]3Cc4ccc(OC)c(Oc5ccc(C[C@@H]6N(C)CCc7cc(OC)c(Oc(c1OC)c32)cc67)cc5)c4	0.00533	no	L- and T-type Ca channel blocker	-2.66878	Ion channel
U-54494A	CN([C@@H]1CCCC[C@@H]1N2CCCC2)C(=O)c3ccc(Cl)c(Cl)c3	0.01079	no	antiseizure- ? Na channel blocker	-1.75559	Ion channel
VERAPAMIL	COc1ccc(CCN(C)CCCC(C#N)(C(C)C)c2ccc(OC)c(OC)c2)cc1OC	0.00558	no	L-type Ca channel blocker	-2.37169	ion channel
AG 957	COC(=O)c1ccc(NCc2cc(O)ccc2O)cc1	0.00395	no	human p210 protein tyrosine kinase inhibitor	-1.84537	kinase
AG1478	COc1cc2ncnc(Nc3cccc(Cl)c3)c2cc1OC	0.00795	no	protein tyrosine kinase inhibitor EGFR	-1.6967	kinase
ALK inhibitor	N/A	N/A	N/A	ALK inhibitor	-3.09627	kinase
allosteric AKT1/2 inhibitor	N/A	N/A	N/A	AKT1/2 inhibitor	-4.38381	kinase
BML-265	COc1cc2ncnc(Nc3cccc(C#C)c3)c2cc1OC	0.00664	no	EGFR inhibitor	-2.01888	kinase
Bohemine	CC(C)n1cnc2c(NCc3ccccc3)nc(NCCCO)nc12	0.01519	no	cdk kinase inhibitor	-1.63855	kinase
EGFR inhibitor	N/A	N/A	N/A	EGFR inhibitor	-2.65595	kinase
GNF2, Abl inhibitor	N/A	N/A	N/A	ABL inhibitor	-2.87958	kinase
GSK-3 Inhibitor II	Ic1cccc(CSc2nnc(o2)c3ccncc3)c1	0.00496	no	inhibits glycogen synthase kinase 3	-1.79922	kinase
PDGR inhibitor	N/A	N/A	N/A	PDGR inhibitor	-3.13168	kinase
PI3K/mTOR inhibitor	N/A	N/A	N/A	PI3K inhibitor	-3.58433	kinase
Diacylglycerol Kinase Inhibitor I	Cc1nc2sccn2c(=O)c1CCN3CCC(=C(c4ccccc4)c5ccc(F)cc5)CC3	0.00475	no	Diacylglycerol Kinase Inhibitor I	-1.80731	kinase
Diacylglycerol Kinase Inhibitor II	Fc1ccc(cc1)C(=C2CCN(CCn3c(=O)c4ccccc4[nH]c3=S)CC2)c5ccc(F)cc5	0.01815	no	Diacylglycerol Kinase Inhibitor II	-1.50867	kinase
FTT	CC(=CCC/C(=C/CC/C(=C/CSc1nc[nH]n1)/C)/C)C	0	no	activates PKC	-4.31821	kinase
GF-109203X	CN(C)CCCn1cc(C2=C(C(=O)NC2=O)c3c[nH]c4ccccc34)c5ccccc15	0.01288	no	PKC inhibitor	-1.69372	kinase
Citalopram HBr	CN(C)CCCC1(OCc2cc(C#N)ccc21)c3ccc(F)cc3	0.01225	no	SSRI	-1.71081	membrane transport
FLUOXETINE	CNCCC(Oc1ccc(cc1)C(F)(F)F)c2ccccc2	0	no	SSRI	-3.64248	membrane transport
Paroxetine Hydrochloride	Fc1ccc(cc1)[C@@H]2CCNC[C@H]2COc3ccc4OCOc4c3	0.00842	no	SSRI	-1.86824	membrane transport
1-[1-(2-BENZO[b]THIENYL)CYCLOHEXYL)]PIPERIDINE	C1CCN(CC1)C2(CCCCC2)c3cc4ccccc4s3	0.00704	no	dopamine reuptake inhibitor	-1.9729	membrane transport
L(-)-vesamicol hydrochloride	O[C@@H]1CCCC[C@H]1N2CCC(CC2)c3ccccc3	0.01373	no	inihibits acetylcholine transport	-1.67106	membrane transport
NOSCAPINE HYDROCHLORIDE	COc1ccc2[C@@H](OC(=O)c2c1OC)[C@@H]3N(C)CCc4cc5OCOc5c(OC)c34	0.00933	no	sigma receptor agonist	-1.81537	other/unknown
TESTOSTERONE PROPIONATE	CCC(=O)O[C@H]1CCC2C3CCC4=CC(=O)CC[C@]4(C)C3CC[C@]12C	0.01385	no	steroid	-1.66839	other/unknown
18-AMINOABIETA-8,11,13-TRIENE SULFATE	CC(C)c1ccc2c(CCC3[C@](C)(CN)CCC[C@@]32C)c1	0.00967	no	natural product	-1.80122	other/unknown
3,4,5-TRIMETHOXYCINNAMALDEHYDE	COc1cc(/C=C/C=O)cc(OC)c1OC	0.01513	N/A	unknown	-1.55155	other/unknown
7,8-DIHYDROXYFLAVONE	Oc1ccc2c(=O)cc(oc2c1O)c3ccccc3	0.0195	no	natural product	-1.56056	other/unknown
Compound 52	CC(C)n1cnc2c(Nc3cccc(Cl)c3)nc(NCCO)nc12	0.00043	no	unknown	-2.20913	other/unknown
Convolamine hydrochloride	COc1ccc(cc1OC)C(=O)O[C@H]2C[C@H]3CC[C@H](C2)N3C	0.00028	no	anesthetic, vasodialator	-2.26014	other/unknown
DEHYDRODIHYDROROTENONE	COc1cc2OCc3oc4c5CC(Oc5ccc4c(=O)c3-c2cc1OC)C(C)C	0.01489	no	natural product	-1.64393	other/unknown
Diperodon hydrochloride	O=C(Nc1ccccc1)OCC(CN2CCCCC2)OC(=O)Nc3ccccc3	0.01453	no	topical anesthetic	-1.65192	other/unknown
DO 897/99	COc1ccccc1N2CCN(CCCCNC(=O)c3ccc4ccccc4c3)CC2	0.00903	no	unknown	-1.83084	other/unknown
Eburnamonine (-)	CC[C@]1(CCCN2CCc3c4[C@@H]21)CC(=O)n4c5ccccc35	0.0147	no	CNS stimulant, vasodialator	-1.5575	other/unknown
FCCP	FC(F)(F)Oc1ccc(NN=C(C#N)C#N)cc1	0	no	electron transport chain inhibitor	-2.96169	other/unknown
HARMALINE	COc1ccc2c3CCN=C(C)c3[nH]c2c1	0.00587	no	MAO-A inhibitor	-2.19601	other/unknown
HARMOL HYDROCHLORIDE	Cc1nccc2c3ccc(O)cc3[nH]c12	0.01587	N/A	beta carotene alkaloid	-1.54033	other/unknown
HEXYLRESORCINOL	CCCCCCc1ccc(O)cc1O	0.02389	no	antiseptic and topical anesthetic	-1.50005	other/unknown
HYMECROMONE METHYL ETHER	COc1ccc2c(C)cc(=O)oc2c1	0.02292	no	antispasmodic	-1.51258	other/unknown
IRIDIN	COc1cc(cc(O)c1OC)c2coc3cc(O[C@@H]4O[C@H](CO)[C@@H](O)[C@H](O)[C@H]4O)c(OC)c(O)c3c2=O	0.00561	no	natural product	-2.36346	other/unknown
ISOPIMPINELLIN	COc1c2ccoc2c(OC)c3oc(=O)ccc13	0.01631	no	furanocoumarin	-1.61643	other/unknown
Meprylcaine hydrochloride	CCCNC(C)(C)COC(=O)c1ccccc1	0.00833	no	topical anaesthetic	-1.87422	other/unknown
Nifurtimox	CC1CS(=O)(=O)CCN1/N=C/c2ccc(o2)[N+](=O)[O-]	0.00488	no	anti-parasitic agent	-3.02885	other/unknown
PIMPINELLIN	COc1c(OC)c2ccc(=O)oc2c3ccoc13	0.01741	no	furanocoumarin	-1.59493	other/unknown
Protriptyline hydrochloride	CNCCCC1c2ccccc2C=Cc3ccccc13	0.00485	no	tricyclic antidepressant	-3.05653	other/unknown
QUININE	COc1ccc2nccc([C@H](O)[C@@H]3CC4CCN3CC4C=C)c2c1	0.01257	no	antimalarial	-1.70191	other/unknown
Rescinnamin	CO[C@H]1[C@@H](C[C@@H]2CN3CCc4c([nH]c5cc(OC)ccc45)[C@H]3C[C@@H]2[C@@H]1C(=O)OC)OC(=O)/C=C/c6cc(OC)c(OC)c(OC)c6	0.00936	no	angiotensin-converting enzyme inhibitor	-1.81385	other/unknown
RIBOFLAVIN	Cc1cc2nc3c(=O)[nH]c(=O)nc3n(C[C@@H](O)[C@@H](O)[C@@H](O)CO)c2cc1C	0.0192	no	component of FAD and FMN	-1.56429	other/unknown
SCANDENIN DIACETATE	COc1c(CC=C(C)C)c2OC(C)(C)C=Cc2c3oc(=O)c(c(OC(=O)C)c13)c4ccc(OC(=O)C)cc4	0.00898	no	unknown	-1.67275	other/unknown
unknown target	N/A	N/A	N/A	unknown	-2.84197	other/unknown
W-5, Hydrochloride	NCCCCCCNS(=O)(=O)c1cccc2ccccc12	0.01518	no	calmodulin antagonist	-1.63894	other/unknown
	C[C@@H](CO)N1C[C@@H](C)[C@@H](CN(C)CC2CCCCC2)Oc3ccc(NC(=O)Nc4ccccc4)cc3C1=O	0.00585	N/A	unknown	-1.7645	other/unknown
	C[C@@H](CO)N1C[C@H](C)[C@H](CN(C)Cc2ccc(Cl)c(Cl)c2)Oc3ccc(NC(=O)Nc4cccc5ccccc45)cc3C1=O	0.00628	N/A	unknown	-1.74895	other/unknown
	C[C@H](CO)N1C[C@H](C)[C@H](CN(C)Cc2ccc(cc2)c3ccccc3)Oc4ccc(NC(=O)Cc5cn(C)c6ccccc56)cc4C1=O	0.01293	N/A	unknown	-1.58909	other/unknown
	C/C=C(/C)\C(=O)OC1CCN2CC=C(COC(=O)C(O)(C(C)O)C(C)(C)O)C12	0.00456	N/A	unknown	-1.81691	other/unknown
	C=Cc1cncc2c(=O)n3CCc4c([nH]c5ccccc45)-c3cc12	0.00126	N/A	unknown	-2.05339	other/unknown
	C1C2CC3CC1CC(C2)(C3)c4cn5ccccc5n4	0	N/A	unknown	-3.33561	other/unknown
	C1CN(CCN1c2ccccn2)c3ccccn3	0.00284	N/A	unknown	-1.90708	other/unknown
	c1csc(c1)c2nc(c([nH]2)c3ccccc3)c4ccccc4	0.00365	N/A	unknown	-1.86032	other/unknown
	CC/C=C/c1ccc(C)cc1CCCCCC(=O)O	0.0122	N/A	unknown	-1.602	other/unknown
	CC1(C)CC[C@@]2([C@H](O)C[C@]3(C)C(=CCC4[C@@]5(C)CC[C@@H](O[C@@H]6O[C@H](CO)[C@@H](O)[C@H](O)[C@H]6O[C@@H]7O[C@H](CO)[C@@H](O)[C@H](O)[C@H]7O)C(C)(C)C5CC[C@]43C)C2C1)C(=O)O[C@@H]8O[C@H](CO)[C@@H](O)[C@H](O)[C@H]8O	0.01088	N/A	unknown	-1.62993	other/unknown
	Cc1ccccc1OCC(O)Cn2c3ccccc3c4ccccc24	0.00436	N/A	unknown	-1.82367	other/unknown
	CCOC(=O)c1cnc2ccc(OCC)cc2c1NC(C)CC	2e-05	N/A	unknown	-2.61461	other/unknown
	CCSC(=O)NC1CCCCC1	0.01017	N/A	unknown	-1.64598	other/unknown
	COC(=O)c1sc(=S)sc1C(=O)OC	1e-05	N/A	unknown	-2.75589	other/unknown
	COc1cc(CCC(C)NC(=O)c2ccco2)ccc1OC(=O)c3ccco3	0.00681	N/A	unknown	-1.73203	other/unknown
	COc1ccc(NC(=O)c2ccc3c(=O)n(Cc4ccco4)c(=S)[nH]c3c2)cc1OC	0.01313	N/A	unknown	-1.5855	other/unknown
	N=c1n(CC(=O)c2ccco2)c3ccccc3n1Cc4ccccc4	0.0095	N/A	unknown	-1.66191	other/unknown
	NC(=S)c1ccc(nc1)N2CCC(CC2)C(F)(F)F	0	N/A	unknown	-7.16197	other/unknown
	O[C@@H]1[C@@H](O)[C@H](Oc2c(O)c(c(O)cc2c3ccccc3)c4ccccc4)O[C@@H]([C@H]1O)C(=O)O	0.00696	N/A	unknown	-1.7271	other/unknown
	O=C(CCSc1ccccc1)NC2(CC3CC4CC(C3)C2)C4	0.00133	N/A	unknown	-2.04326	other/unknown
	OC(CN1CCNCC1)Cn2c3ccc(Br)cc3c4cc(Br)ccc24	0.00016	N/A	unknown	-2.33926	other/unknown

## Sheet: Screened library
Broad ID	Compound Name	Pubchem SID	Pubchem CID	Smiles	Category
BRD-A00100033-001-04-8	Nifurtimox	85788590	6842999	CC1CS(=O)(=O)CCN1N=Cc1ccc(o1)[N+]([O-])=O	antibiotic
BRD-A00587958-001-02-1	ACONITINE	85787442	44634737	CCN1C[C@@]2(COC)[C@H]3[C@@H](OC)C4[C@@H]1[C@@]3([C@@H]1C[C@@]3(O)[C@H](OC(=O)c5ccccc5)[C@@H]1[C@]4(OC(C)=O)[C@@H](O)[C@@H]3OC)[C@H](C[C@H]2O)OC	ion channel modulator
BRD-A00827783-001-05-5	Diprophylline	85788817	3182	Cn1c2ncn(CC(O)CO)c2c(=O)n(C)c1=O	GPCR modulator
BRD-A00993607-003-05-5	Alprenolol hydrochloride	85788463	2119	CC(C)NCC(O)COc1ccccc1CC=C	GPCR modulator
BRD-A01078468-001-05-6	Hexestrol	85788380	3606	CCC(C(CC)c1ccc(O)cc1)c1ccc(O)cc1	other
BRD-A01295252-001-01-5	TRANS-7-HYDROXY-PIPAT	85788029	6305587	CCCN(C\C=C\I)C1CCc2ccc(O)cc2C1	GPCR modulator
BRD-A01493904-003-02-2	2- (2,6-DIMETHOXYPHENOXYETHYL)AMINOMETHYL-1,4-BENZODIOXANE HYDROCHLORIDE (WB 4101)	85789607	5685	COc1cccc(OC)c1OCCNCC1COc2ccccc2O1	GPCR modulator
BRD-A01636364-003-05-2	Bupivacaine hydrochloride	85788472	2474	CCCCN1CCCCC1C(=O)Nc1c(C)cccc1C	ion channel modulator
BRD-A01643550-001-02-3	PREDNISOLONE ACETATE	85789612	5702107	CC(=O)OCC(=O)[C@@]1(O)CCC2C3CCC4=CC(=O)C=CC4(C)C3[C@@H](O)C[C@]12C	anti-inflammatory
BRD-A01787639-300-03-7	Naftopidil dihydrochloride	85788796	4418	COc1ccccc1N1CCN(CC(O)COc2cccc3ccccc23)CC1	GPCR modulator
BRD-A01891689-001-02-2	rapamycin	85787281	44634703	CO[C@@H]1CC(CC(C)[C@@H]2CC(=O)[C@H](C)\C=C(C)\[C@@H](O)[C@@H](OC)C(=O)[C@H](C)C[C@H](C)\C=C\C=C\C=C(C)\[C@H](C[C@@H]3CC[C@@H](C)[C@@](O)(O3)C(=O)C(=O)N3CCCC[C@H]3C(=O)O2)OC)CC[C@H]1O	other
BRD-A02006392-001-06-5	NITRENDIPINE	85788740	4507	CCOC(=O)C1=C(C)NC(C)=C(C1c1cccc(c1)[N+]([O-])=O)C(=O)OC	ion channel modulator
BRD-A02176148-001-02-2	TUBAIC ACID	85787990	3919910	CC(=C)C1Cc2c(O1)ccc(C(O)=O)c2O	unknown
BRD-A02189320-015-02-5	METHIONYL-LEUCYLPHENYLALANINE ACETATE	85787999	4105	CSCCC(N)C(=O)NC(CC(C)C)C(=O)NC(Cc1ccccc1)C(O)=O	unknown
BRD-A02367930-001-02-9	ETHINYL ESTRADIOL	85789178	24707	C[C@]12CCC3C(CCc4cc(O)ccc34)C1CC[C@@]2(O)C#C	other
BRD-A02710418-003-03-5	Meptazinol hydrochloride	85788085	41049	CCC1(CCCCN(C)C1)c1cccc(O)c1	other
BRD-A02759312-003-03-9	Betaxolol hydrochloride	85788861	2369	CC(C)NCC(O)COc1ccc(CCOCC2CC2)cc1	GPCR modulator
BRD-A02799884-001-02-9	DEOXYANDIROBIN	85789501	6708516	COC(=O)C[C@H]1C(C)(C)C(=O)C=C[C@]1(C)C1CC[C@@]2(C)[C@@H](OC(=O)C=C2C1=C)c1ccoc1	unknown
BRD-A03216249-003-02-9	MEPIVACAINE HYDROCHLORIDE	85788509	4062	CN1CCCCC1C(=O)Nc1c(C)cccc1C	other
BRD-A03503284-001-02-0	TETRAHYDROCORTISONE-3,21-DIACETATE	85789295	6710630	CC(=O)OCC(=O)[C@@]1(O)CCC2C3CC[C@@H]4C[C@@H](CC[C@]4(C)C3C(=O)C[C@]12C)OC(C)=O	Anti-inflammatory
BRD-A03623303-045-02-0	METOPROLOL TARTRATE	85789202	4171	COCCc1ccc(OCC(O)CNC(C)C)cc1	GPCR modulator
BRD-A03932035-004-02-7	METHSCOPOLAMINE BROMIDE	85789200	5702084	C[N+]1(C)C2CC(CC1C1OC21)OC(=O)[C@@H](CO)c1ccccc1	GPCR modulator
BRD-A04438777-001-01-4	(+ -)-SKF-82958	85788555	1225	Oc1cc2C(CN(CC=C)CCc2c(Cl)c1O)c1ccccc1	GPCR modulator
BRD-A04541874-001-02-5	DACTINOMYCIN	85789714	4035263	CC(C)C1NC(=O)C(NC(=O)c2ccc(C)c3oc4c(C)c(=O)c(N)c(C(=O)NC5C(C)OC(=O)C(C(C)C)N(C)C(=O)CN(C)C(=O)C6CCCC6C(=O)C(NC5=O)C(C)C)c4nc23)C(C)OC(=O)C(C(C)C)N(C)C(=O)CN(C)C(=O)C2CCCC2C1=O	antibiotic
BRD-A04553218-050-03-0	Chlorpheniramine maleate	85787838	2725	CN(C)CCC(c1ccc(Cl)cc1)c1ccccn1	GPCR modulator
BRD-A04585598-003-03-1	Hydrastine hydrochloride	85787479	197835	COc1ccc2C(OC(=O)c2c1OC)[C@@H]1N(C)CCc2cc3OCOc3cc12	other
BRD-A04668240-001-01-5	CGP 52432	85788028	132252	CCOC(OCC)P(O)(=O)CCCNCc1ccc(Cl)c(Cl)c1	GPCR modulator
BRD-A05186015-003-05-7	Bupropion hydrochloride	85788458	444	CC(NC(C)(C)C)C(=O)c1cccc(Cl)c1	GPCR modulator
BRD-A05456882-001-01-7	5,6-Dichloro-1-B-D-ribofuranosylbenzimidazole	85787190	23806119	OCC1OC([C@@H](O)[C@H]1O)n1cnc2cc(Cl)c(Cl)cc12	unknown
BRD-A05457250-001-03-5	BAY K-8644	85787709	2303	COC(=O)C1=C(C)NC(C)=C(C1c1ccccc1C(F)(F)F)[N+]([O-])=O	ion channel modulator
BRD-A05666893-001-02-6	SOLIDAGENONE	85789716	6708572	CC1=CC(=O)C2C(C)(C)CCC[C@]2(C)[C@@]1(O)CCc1ccoc1	unknown
BRD-A06124629-001-01-8	Colcemid	85787231	2832	CNC1CCc2cc(OC)c(OC)c(OC)c2-c2ccc(OC)c(=O)cc12	other
BRD-A06232236-001-02-2	EPOXYGEDUNIN	85789131	6708724	CC(=O)O[C@@H]1CC2C(C)(C)C(=O)C3OC3[C@]2(C)C2CC[C@@]3(C)[C@@H](OC(=O)C4OC34[C@]12C)c1ccoc1	unknown
BRD-A06352418-001-03-6	Terfenadine	85787897	5405	CC(C)(C)c1ccc(cc1)C(O)CCCN1CCC(CC1)C(O)(c1ccccc1)c1ccccc1	GPCR modulator
BRD-A06561405-001-02-9	DEACETYLGEDUNIN	85789119	6708513	CC1(C)C2C[C@@H](O)[C@]3(C)C(CC[C@@]4(C)[C@@H](OC(=O)[C@H]5O[C@@]345)c3ccoc3)[C@@]2(C)C=CC1=O	unknown
BRD-A06726973-001-02-0	dibutyrylcyclic GMP	85787761	6610337	CCCC(=O)Nc1nc2n(cnc2c(=O)[nH]1)C1O[C@H]2COP(O)(=O)O[C@@H]2[C@@H]1OC(=O)CCC	other
BRD-A06912736-001-02-4	LAPACHOL	85789603	44483359	CC(C)=CCC1C(=O)C(=O)c2ccccc2C1=O	unknown
BRD-A06935312-001-02-7	FUSIDIC ACID	85789183	3001077	C[C@@H]1[C@H](O)CC[C@@]2(C)[C@H]1CC[C@@]1(C)C2[C@H](O)C[C@@H]2[C@]1(C)C[C@H](OC(C)=O)\C2=C(/CCC=C(C)C)C(O)=O	antibiotic
BRD-A07000685-001-02-8	HYDROCORTISONE HEMISUCCINATE	85789189	5702069	C[C@]12C[C@H](O)C3C(CCC4=CC(=O)CC[C@]34C)C1CC[C@]2(O)C(=O)COC(=O)CCC(O)=O	anti-inflammatory
BRD-A07029265-004-02-9	IPRATROPIUM BROMIDE	85789194	5702074	CC(C)[N+]1(C)C2CC[C@@H]1C[C@H](C2)OC(=O)C(CO)c1ccccc1	GPCR modulator
BRD-A07207424-001-04-1	Ro 20-1724	85787734	5087	CCCCOc1cc(CC2CNC(=O)N2)ccc1OC	other
BRD-A07440155-003-05-6	Labetalol hydrochloride	85788805	3869	CC(CCc1ccccc1)NCC(O)c1ccc(O)c(c1)C(N)=O	GPCR modulator
BRD-A07824748-001-03-4	FLAVANONE	85789144	10251	O=C1CC(Oc2ccccc12)c1ccccc1	unknown
BRD-A07932845-001-01-1	METHIOTHEPIN	85787800	4106	CSc1ccc2Sc3ccccc3CC(N3CCN(C)CC3)c2c1	GPCR modulator
BRD-A07932845-050-05-9	Methiothepin maleate	85788848	4106	CSc1ccc2Sc3ccccc3CC(N3CCN(C)CC3)c2c1	GPCR modulator
BRD-A07952294-001-02-3	L-744,832	85787776	6610354	CCC(C)[C@@H](CO[C@@H](Cc1ccccc1)C(=O)N[C@@H](CCS(C)(=O)=O)C(=O)OC(C)C)NC[C@@H](N)CS	other
BRD-A08187463-001-03-8	Racecadotril	85787522	107751	CC(=O)SCC(Cc1ccccc1)C(=O)NCC(=O)OCc1ccccc1	other
BRD-A08255417-001-03-0	Famprofazone	85787472	3326	CC(Cc1ccccc1)N(C)Cc1c(C(C)C)c(=O)n(-c2ccccc2)n1C	anti-inflammatory
BRD-A08709697-001-02-9	Heliotrine	85788491	23930397	CO[C@H](C)C(O)(C(C)C)C(=O)OCC1=CCN2CC[C@H](O)[C@@H]12	other
BRD-A08786049-001-01-4	CRINAMINE	85789701	16667677	COC1C[C@H]2N3C[C@@H](O)C2(C=C1)c1cc2OCOc2cc1C3	unknown
BRD-A09056319-001-02-2	ALFLUZOCIN	85789670	2092	COc1cc2nc(nc(N)c2cc1OC)N(C)CCCNC(=O)C1CCCO1	GPCR modulator
BRD-A09056319-003-03-6	Alfuzosin hydrochloride	85788468	2092	COc1cc2nc(nc(N)c2cc1OC)N(C)CCCNC(=O)C1CCCO1	GPCR modulator
BRD-A09062839-003-03-5	Amyleine hydrochloride	85787834	10767	CCC(C)(CN(C)C)OC(=O)c1ccccc1	unknown
BRD-A09467419-003-04-2	Mebeverine hydrochloride	85787531	4031	CCN(CCCCOC(=O)c1ccc(OC)c(OC)c1)C(C)Cc1ccc(OC)cc1	other
BRD-A09472452-001-02-8	FLECAINIDE	85787715	3356	FC(F)(F)COc1ccc(OCC(F)(F)F)c(c1)C(=O)NCC1CCCCN1	ion channel modulator
BRD-A09472452-015-03-6	Flecainide acetate	85788502	3356	FC(F)(F)COc1ccc(OCC(F)(F)F)c(c1)C(=O)NCC1CCCCN1	ion channel modulator
BRD-A09533288-001-02-7	VERAPAMIL	85788255	2520	COc1ccc(CCN(C)CCCC(C#N)(C(C)C)c2ccc(OC)c(OC)c2)cc1OC	ion channel modulator
BRD-A09533288-003-05-6	Verapamyl hydrochloride	85787892	2520	COc1ccc(CCN(C)CCCC(C#N)(C(C)C)c2ccc(OC)c(OC)c2)cc1OC	ion channel modulator
BRD-A09539288-004-02-8	HOMATROPINE BROMIDE	85789186	5702065	CN1C2CC[C@H]1C[C@H](C2)OC(=O)C(O)c1ccccc1	GPCR modulator
BRD-A09925278-003-03-1	Etilefrine hydrochloride	85787538	3306	CCNCC(O)c1cccc(O)c1	GPCR modulator
BRD-A09975616-001-02-3	N-FORMYLMETHIONYLPHENYLALANINE	85789280	4365	CSCCC(NC=O)C(=O)NC(Cc1ccccc1)C(O)=O	other
BRD-A10070317-003-06-9	Propranolol hydrochloride	85787395	4946	CC(C)NCC(O)COc1cccc2ccccc12	GPCR modulator
BRD-A10070317-003-14-3	(R)-Propranolol hydrochloride	85788894	91536	CC(C)NCC(O)COc1cccc2ccccc12	GPCR moulator
BRD-A10335634-001-02-5	LYCORINE	85789136	6602494	O[C@H]1C=C2CCN3Cc4cc5OCOc5cc4C(C23)[C@@H]1O	other
BRD-A10420615-001-02-8	CYCLOPIAZONIC ACID	85787711	44483253	CC(=O)C1C(=O)[C@@H]2[C@@H]3[C@@H](Cc4cccc5[nH]cc3c45)C(C)(C)N2C1=O	unknown
BRD-A10471441-050-02-8	PROPIOMAZINE MALEATE	85789212	4940	CCC(=O)c1ccc2Sc3ccccc3N(CC(C)N(C)C)c2c1	GPCR modulator
BRD-A10715913-001-02-0	SULPIRIDE	85789738	4018928	CCN1CCC(CNC(=O)c2cc(ccc2OC)S(N)(=O)=O)C1	other
BRD-A10977446-045-01-1	CARVEDILOL TARTRATE	85789708	2585	COc1ccccc1OCCNCC(O)COc1cccc2[nH]c3ccccc3c12	GPCR modulator
BRD-A11154023-001-02-8	SUPROFEN METHYL ESTER	85789666	3642305	COC(=O)C(C)c1ccc(cc1)C(=O)c1cccs1	unknown
BRD-A11605036-001-03-2	Thiocolchicoside	85787949	72067	COc1c(O[C@@H]2O[C@H](CO)[C@@H](O)[C@H](O)[C@H]2O)cc2CCC(NC(C)=O)c3cc(=O)c(SC)ccc3-c2c1OC	ion channel modulator
BRD-A11678676-001-02-6	WORTMANNIN	85787243	3003565	COC[C@H]1OC(=O)c2coc3c2[C@@]1(C)C1=C(C2CCC(=O)[C@@]2(C)C[C@H]1OC(C)=O)C3=O	antibiotic
BRD-A11776908-001-03-6	Enilconazole	85787537	37175	Clc1ccc(C(Cn2ccnc2)OCC=C)c(Cl)c1	antibiotic
BRD-A11813248-001-02-8	AM 92016	85788237	2129	CN(CCc1ccc(Cl)c(Cl)c1)CC(O)COc1ccc(NS(C)(=O)=O)cc1	ion channel modulator
BRD-A12016240-001-01-7	LY-278,584	85787829	3970	CN1C2CCC1CC(C2)NC(=O)c1nn(C)c2ccccc12	GPCR modulator
BRD-A12372458-001-02-9	1,7-DIDEACETOXY-1,7-DIOXO-3-DEACETYLKHIVORIN	85789723	6708622	CC1(C)[C@H](O)CC(=O)[C@@]2(C)C1CC(=O)[C@]1(C)C2CC[C@@]2(C)[C@@H](OC(=O)[C@H]3O[C@@]123)c1ccoc1	unknown
BRD-A13084692-001-02-5	Troglitazone	85787118	5591	Cc1c(C)c2OC(C)(COc3ccc(CC4SC(=O)NC4=O)cc3)CCc2c(C)c1O	other
BRD-A13133631-001-02-4	FLUOROMETHOLONE	85789181	5702058	C[C@H]1CC2C3CC[C@](O)(C(C)=O)[C@@]3(C)C[C@H](O)[C@]2(F)C2(C)C=CC(=O)C=C12	anti-inflammatory
BRD-A13188892-066-03-3	Doxazosin mesylate	85787347	3157	COc1cc2nc(nc(N)c2cc1OC)N1CCN(CC1)C(=O)C1COc2ccccc2O1	GPCR modulator
BRD-A13650332-236-03-9	Flucloxacillin sodium	85788585	6713996	Cc1onc(c1C(=O)N[C@H]1[C@H]2SC(C)(C)C(N2C1=O)C(O)=O)-c1c(F)cccc1Cl	antibiotic
BRD-A13946108-001-04-9	Sulindac	85787894	1548887	CC1=C(CC(O)=O)c2cc(F)ccc2C\1=C/c1ccc(cc1)S(C)=O	anti-inflammatory
BRD-A14098586-001-02-3	3alpha-ACETOXYDIHYDRODEOXYGEDUNIN	85789509	6708514	CC(=O)O[C@@H]1CC[C@@]2(C)C(C[C@@H](OC(C)=O)[C@]3(C)C2CC[C@@]2(C)[C@@H](OC(=O)C=C32)c2ccoc2)C1(C)C	unknown
BRD-A14344385-001-01-6	7-CHLORO-3-METHYL-3,4-DIHYDRO-2H-1,2,4-BENZOTHIADIAZINE-S,S-DIOXIDE	85787797	3688	CC1Nc2ccc(Cl)cc2S(=O)(=O)N1	unknown
BRD-A14395271-001-01-5	MESORIDAZINE	85788345	4078	CN1CCCCC1CCN1c2ccccc2Sc2ccc(cc12)S(C)=O	GPCR modulator
BRD-A14395271-074-03-8	Mesoridazine besylate	85787941	4078	CN1CCCCC1CCN1c2ccccc2Sc2ccc(cc12)S(C)=O	GPCR modulator
BRD-A15034104-002-03-6	Bergenin monohydrate	85787322	2356	COc1c(O)cc2C(=O)OC3C(O)C(O)C(CO)OC3c2c1O	Anti-inflammatory
BRD-A15070535-323-02-1	Bucladesine sodium salt	85787320	23874512	CCCC(=O)Nc1ncnc2n(cnc12)[C@@H]1O[C@@H]2OP(O)(=O)OC[C@H]2[C@H]1OC(=O)CCC	other
BRD-A15297126-001-02-7	FLUOCINONIDE	85789180	6710662	CC(=O)OCC(=O)[C@@]12OC(C)(C)O[C@@H]1CC1C3C[C@H](F)C4=CC(=O)C=C[C@]4(C)[C@@]3(F)[C@@H](O)C[C@]21C	anti-inflammatory
BRD-A15454510-001-02-8	6-HYDROXYANGOLENSIC ACID METHYL ESTER	85789124	6708540	COC(=O)C(O)[C@H]1C(C)(C)C(=O)C[C@@H]2O[C@]34CC(=O)O[C@@H](c5ccoc5)[C@]3(C)CCC(C4=C)[C@]12C	unknown
BRD-A15909516-001-02-5	REBAMIPIDE	85788525	5042	OC(=O)C(Cc1cc(=O)[nH]c2ccccc12)NC(=O)c1ccc(Cl)cc1	other
BRD-A15931911-001-02-0	BUCLADESINE	85787103	5702210	CCCC(=O)Nc1ncnc2n(cnc12)C1O[C@@H]2COP(O)(=O)O[C@H]2[C@H]1OC(=O)CCC	other
BRD-A16332958-001-02-4	MODAFINIL	85789643	4236	NC(=O)CS(=O)C(c1ccccc1)c1ccccc1	other
BRD-A16665823-008-03-3	Butoconazole nitrate	85787532	47472	Clc1ccc(CCC(Cn2ccnc2)Sc2c(Cl)cccc2Cl)cc1	antibiotic
BRD-A16700644-003-02-8	ISOXSUPRINE HYDROCHLORIDE	85789546	44483357	CC(COc1ccccc1)NC(C)[C@H](O)c1ccc(O)cc1	GPCR modulator
BRD-A17120244-001-02-6	8beta-HYDROXYCARAPIN, 3,8-HEMIACETAL	85789126	6708727	COC(=O)C[C@H]1C(C)(C)C2(O)OC34CC2C(=O)[C@]1(C)C3CC[C@@]1(C)[C@@H](OC(=O)C=C41)c1ccoc1	unknown
BRD-A17407635-001-03-2	Alclometasone dipropionate	85788499	6713977	CCC(=O)OCC(=O)C1(OC(=O)CC)[C@H](C)C[C@H]2C3[C@H](Cl)CC4=CC(=O)C=C[C@]4(C)[C@H]3[C@@H](O)C[C@]12C	Anti-inflammatory
BRD-A17428743-001-01-1	BW 723C86	85787313	4284720	CC(N)Cc1c[nH]c2ccc(OCc3cccs3)cc12	GPCR modulator
BRD-A17453586-001-01-9	MDL 72832	85787811	182585	O=C1CC2(CCCC2)CC(=O)N1CCCCNCC1COc2ccccc2O1	GPCR modulator
BRD-A17462676-003-03-3	Bambuterol hydrochloride	85787511	54766	CN(C)C(=O)Oc1cc(OC(=O)N(C)C)cc(c1)C(O)CNC(C)(C)C	GPCR modulator
BRD-A17500982-001-02-5	ANDIROBIN	85789118	6708610	COC(=O)CC1C(C)(C)C(=O)C=CC1(C)C1CC[C@@]2(C)[C@@H](OC(=O)C3OC23C1=C)c1ccoc1	unknown
BRD-A17535965-001-02-2	Gelsemine	85788494	23817963	CN1C[C@@]2(C=C)C3CC4OC[C@@H]3[C@@H]1[C@H]2[C@@]41C(=O)Nc2ccccc12	other
BRD-A17655518-001-02-0	IBUPROFEN	85789193	3672	CC(C)Cc1ccc(cc1)C(C)C(O)=O	anti-inflammatory
BRD-A17819071-001-02-1	DEACETOXY-7-OXISOGEDUNIN	85789585	6708725	CC1(C)C=CC(=O)[C@@]2(C)C1CC(=O)[C@]1(C)C2CC[C@@]2(C)[C@@H](OC(=O)C3OC123)c1ccoc1	other
BRD-A17846016-001-03-0	Trolox	85787516	40634	Cc1c(C)c2OC(C)(CCc2c(C)c1O)C(O)=O	unknown
BRD-A18043272-001-03-2	Phensuximide	85788591	6839	CN1C(=O)CC(C1=O)c1ccccc1	unknown
BRD-A18497530-001-04-6	5-iodotubercidin	85788280	1830	Nc1ncnc2n(cc(I)c12)C1OC(CO)C(O)C1O	other
BRD-A18579359-001-03-1	Wiskostatin	85788297	2775510	CN(C)CC(O)Cn1c2ccc(Br)cc2c2cc(Br)ccc12	other
BRD-A18620900-001-02-9	ESTRIOL	85789177	5317223	C[C@]12CCC3C(CCc4cc(O)ccc34)C1C[C@@H](O)[C@@H]2O	other
BRD-A18696154-003-03-6	Idazoxan hydrochloride	85787319	54459	C1CN=C(N1)C1COc2ccccc2O1	GPCR modulator
BRD-A18763547-019-01-0	(?)-1-(3,6-Dibromocarbazol-9-yl)-3-piperazin-1-yl-propan-2-ol, bis TFA (Bax Channel Blocker)	85787194	2729027	OC(CN1CCNCC1)Cn1c2ccc(Br)cc2c2cc(Br)ccc12	unknown
BRD-A18795974-001-01-2	7-HYDROXY-DPAT	85788344	1219	CCCN(CCC)C1CCc2ccc(O)cc2C1	GPCR modulator
BRD-A18917088-001-02-3	ESTRADIOL	85789174	5317221	C[C@]12CCC3C(CCc4cc(O)ccc34)C1CC[C@@H]2O	other
BRD-A18932057-001-01-1	HAEMATOXYLIN PENTAACETATE	85787083	6708558	CC(=O)Oc1ccc2C3c4cc(OC(C)=O)c(OC(C)=O)c(OC(C)=O)c4CC3(O)COc2c1OC(C)=O	unknown
BRD-A19053259-003-03-3	Pseudopelletierine hydrochloride	85787890	11096	CN1C2CCCC1CC(=O)C2	other
BRD-A19134330-001-03-8	A-23187	85788540	40486	CNc1ccc2oc(C[C@@H]3OC4(CC[C@@H]3C)O[C@H](C(C)C(=O)c3ccc[nH]3)[C@H](C)C[C@H]4C)nc2c1C(O)=O	antibiotic
BRD-A19195498-050-05-9	Trimipramine maleate salt	85789363	5584	CC(CN(C)C)CN1c2ccccc2CCc2ccccc12	membrane transport
BRD-A19248578-001-02-9	Latrunculin B	85788278	6436219	C[C@H]1CC[C@@H]2C[C@H](C[C@@](O)(O2)C2CSC(=O)N2)OC(=O)\C=C(C)/CC\C=C/1	other
BRD-A19527356-001-02-4	CHELIDONINE (+)	85789568	10147	CN1Cc2c3OCOc3ccc2C2C(O)Cc3cc4OCOc4cc3C12	unknown
BRD-A19661776-001-01-5	MIANSERIN	85787314	4184	CN1CCN2C(C1)c1ccccc1Cc1ccccc21	GPCR modulator
BRD-A19661776-003-05-2	Mianserine hydrochloride	85787904	4184	CN1CCN2C(C1)c1ccccc1Cc1ccccc21	GPCR modulator
BRD-A19736161-001-01-8	Ondansetron	85787808	4595	Cc1nccn1CC1CCc2c(C1=O)c1ccccc1n2C	GPCR modulator
BRD-A19736161-003-03-0	Ondansetron Hydrochloride	85788905	4595	Cc1nccn1CC1CCc2c(C1=O)c1ccccc1n2C	GPCR modulator
BRD-A19795905-001-02-3	ATOVAQUONE	85789258	44483269	Clc1ccc(cc1)[C@H]1CC[C@@H](CC1)C1C(=O)C(=O)c2ccccc2C1=O	antibiotic
BRD-A19918940-001-03-6	LOMATIN	85789746	600670	CC1(C)Oc2ccc3ccc(=O)oc3c2CC1O	unknown
BRD-A20126139-001-02-6	MEDRYSONE	85789198	5702081	C[C@H]1CC2C3CC[C@H](C(C)=O)[C@@]3(C)C[C@H](O)C2[C@@]2(C)CCC(=O)C=C12	anti-inflammatory
BRD-A20182314-001-02-6	3-DEOXO-3beta-ACETOXYDEOXYDIHYDROGEDUNIN	85789133	6708586	CC(=O)O[C@H]1CC[C@@]2(C)C(C[C@@H](OC(C)=O)[C@]3(C)C2CC[C@@]2(C)[C@@H](OC(=O)C=C32)c2ccoc2)C1(C)C	unknown
BRD-A20200672-001-02-2	ENOXOLONE	85789294	5702287	C[C@]12CC[C@@](C)(C[C@H]1C1=CC(=O)C3[C@@]4(C)CC[C@H](O)C(C)(C)C4CC[C@@]3(C)[C@]1(C)CC2)C(O)=O	other
BRD-A20239487-001-02-5	ATENOLOL	85789736	2249	CC(C)NCC(O)COc1ccc(CC(N)=O)cc1	GPCR modulator
BRD-A20348246-001-05-9	CHLORMEZANONE	85788335	2717	CN1C(c2ccc(Cl)cc2)S(=O)(=O)CCC1=O	other
BRD-A20368188-001-02-4	DEOXYSAPPANONE B 7,3'-DIMETHYL ETHER ACETATE	85789155	6708755	COc1ccc2C(=O)C(Cc3ccc(OC)c(OC(C)=O)c3)COc2c1	other
BRD-A21113731-001-02-5	EPI(13)TORULOSOL	85787079	6708597	C[C@](O)(CCC1C(=C)CCC2[C@@](C)(CO)CCC[C@]12C)C=C	unknown
BRD-A21858158-001-05-2	Praziquantel	85788422	4891	O=C(C1CCCCC1)N1CC2N(CCc3ccccc23)C(=O)C1	antibiotic
BRD-A22032524-074-02-4	AMLODIPINE BESYLATE	85789660	2162	CCOC(=O)C1=C(COCCN)NC(C)=C(C1c1ccccc1Cl)C(=O)OC	ion channel modulator
BRD-A22081593-001-04-6	Sulmazole	85787962	5353	COc1cc(ccc1-c1nc2ncccc2[nH]1)S(C)=O	antibiotic
BRD-A22106989-001-01-9	PHENOTHRIN	85789709	4767	CC(C)=CC1C(C(=O)OCc2cccc(Oc3ccccc3)c2)C1(C)C	other
BRD-A22143024-231-01-2	ESTROPIPATE	85789247	10861069	C[C@]12CCC3C(CCc4cc(OS(O)(=O)=O)ccc34)C1CCC2=O	other
BRD-A22256192-003-03-7	Terazosin hydrochloride	85788394	5401	COc1cc2nc(nc(N)c2cc1OC)N1CCN(CC1)C(=O)C1CCCO1	GPCR modulator
BRD-A22267103-003-05-7	Drofenine hydrochloride	85788412	3166	CCN(CC)CCOC(=O)C(C1CCCCC1)c1ccccc1	other
BRD-A22305049-003-05-2	Benfluorex hydrochloride	85788882	2318	CC(Cc1cccc(c1)C(F)(F)F)NCCOC(=O)c1ccccc1	other
BRD-A22380646-001-01-5	PANTOPRAZOLE	85789648	4679	COc1ccnc(CS(=O)c2nc3cc(OC(F)F)ccc3[nH]2)c1OC	other
BRD-A22684332-003-02-3	PROCATEROL HYDROCHLORIDE	85789425	4916	CCC(NC(C)C)C(O)c1ccc(O)c2[nH]c(=O)ccc12	GPCR modulator
BRD-A22769835-300-03-2	Homochlorcyclizine dihydrochloride	85788055	3627	CN1CCCN(CC1)C(c1ccccc1)c1ccc(Cl)cc1	GPCR modulator
BRD-A22844106-001-05-4	Tenoxicam	85787940	9927768	CN1C(C(=O)Nc2ccccn2)C(=O)c2sccc2S1(=O)=O	anti-inflammatory
BRD-A23034328-003-03-4	Clindamycin hydrochloride	85787841	6602476	CCC[C@@H]1C[C@H](N(C)C1)C(=O)N[C@H]([C@H](C)Cl)C1O[C@H](SC)[C@H](O)[C@@H](O)[C@H]1O	antibiotic
BRD-A23072235-050-05-2	Pheniramine maleate	85787923	4761	CN(C)CCC(c1ccccc1)c1ccccn1	GPCR modulator
BRD-A23226398-001-02-7	ESTRADIOL ACETATE	85789318	628698	CC(=O)OC1CCC2C3CCc4cc(O)ccc4C3CCC12C	other
BRD-A23970436-236-02-6	THIAMYLAL SODIUM	85787996	3032285	CCCC(C)C1(CC=C)C(=O)NC(S)=NC1=O	other
BRD-A24122750-001-01-1	SACLOFEN	85788319	122150	NCC(CS(O)(=O)=O)c1ccc(Cl)cc1	GPCR modulator
BRD-A24191444-045-03-1	Ifenprodil tartrate	85787500	3689	CC(C(O)c1ccc(O)cc1)N1CCC(Cc2ccccc2)CC1	GPCR modulator
BRD-A24228527-001-05-9	Ofloxacin	85788436	4583	CC1COc2c(N3CCN(C)CC3)c(F)cc3c2n1cc(C(O)=O)c3=O	antibiotic
BRD-A24436948-001-02-6	DESACETYL (7)KHIVORINIC ACID, METHYL ESTER	85789590	6708587	COC(=O)[C@@H]1OC(=O)C2OC22[C@@]1(C)CCC1[C@@]3(C)[C@H](C[C@@H](OC(C)=O)C(C)(C)C3C[C@@H](O)[C@@]21C)OC(C)=O	unknown
BRD-A24514565-001-02-2	WARFARIN	85789215	6691	CC(=O)CC(c1ccccc1)c1c(O)c2ccccc2oc1=O	other
BRD-A24587114-066-03-5	Isoetharine mesylate salt	85788070	3762	CCC(NC(C)C)C(O)c1ccc(O)c(O)c1	GPCR modulator
BRD-A24817035-001-05-4	Laudanosine (R,S)	85787872	15548	COc1ccc(CC2N(C)CCc3cc(OC)c(OC)cc23)cc1OC	other
BRD-A25234499-001-05-0	Glutethimide, para-amino	85788791	2145	CCC1(CCC(=O)NC1=O)c1ccc(N)cc1	other
BRD-A25408073-001-02-1	DEACETOXY-7-OXOGEDUNIN	85789121	6708525	CC1(C)C2CC(=O)[C@]3(C)C(CC[C@@]4(C)[C@@H](OC(=O)[C@H]5O[C@@]345)c3ccoc3)[C@@]2(C)C=CC1=O	other
BRD-A25537246-001-02-9	FENBUTYRAMIDE	85789571	7011	CCC(C(N)=O)c1ccccc1	unknown
BRD-A25579302-001-02-2	AVERMECTIN B1	85789290	5702208	CCC(C)[C@H]1O[C@@]2(C[C@@H]3C[C@@H](C\C=C(C)\[C@@H](OC4C[C@H](OC)C(O[C@H]5C[C@H](OC)[C@@H](O)[C@H](C)O5)[C@H](C)O4)[C@@H](C)\C=C\C=C4/CO[C@@H]5[C@H](O)C(C)=C[C@@H](C(=O)O3)[C@]45O)O2)C=C[C@@H]1C	Antibiotic
BRD-A25706161-001-02-1	ANISODAMINE	85789719	6710677	CN1C2C[C@H](O)[C@@H]1C[C@H](C2)OC(=O)[C@H](CO)c1ccccc1	GPCR modulator
BRD-A25775766-001-03-3	Securinine	85787324	6338099	O=C1OC23C[C@@H](C=CC2=C1)N1CCCC[C@H]31	ion channel modulator
BRD-A25875308-001-02-8	Protoveratrine A	85787917	23760134	CC[C@@H](C)C(=O)O[C@H]1[C@H](O)[C@H]2[C@@H](CN3C[C@@H](C)CC[C@H]3[C@@]2(C)O)C2C[C@@]34O[C@]5(O)[C@@H]([C@@H](OC(C)=O)[C@@H](OC(C)=O)[C@H]3[C@]12O)[C@]4(C)CC[C@@H]5OC(=O)[C@](C)(O)CC	unknown
BRD-A26095496-001-02-4	CLOBETASOL PROPIONATE	85788954	5702274	CCC(=O)O[C@@]1([C@@H](C)CC2C3CCC4=CC(=O)C=C[C@]4(C)[C@@]3(F)[C@@H](O)C[C@]12C)C(=O)CCl	anti-inflammatory
BRD-A26222320-001-02-6	puromycin	85787278	2724365	COc1ccc(CC(N)C(=O)N[C@@H]2[C@@H](CO)O[C@H]([C@@H]2O)n2cnc3c(ncnc23)N(C)C)cc1	antibiotic
BRD-A26334849-001-02-1	PROPAFENONE	85788247	4932	CCCNCC(O)COc1ccccc1C(=O)CCc1ccccc1	ion channel modulator
BRD-A26334849-003-05-0	Propafenone hydrochloride	85788874	4932	CCCNCC(O)COc1ccccc1C(=O)CCc1ccccc1	ion channel modulator
BRD-A26384407-001-05-3	Chlorthalidone	85788858	2732	NS(=O)(=O)c1cc(ccc1Cl)C1(O)NC(=O)c2ccccc12	ion channel modulator
BRD-A26387268-050-02-8	ERGONOVINE MALEATE	85789541	6710625	CC(CO)NC(=O)C1CN(C)[C@@H]2Cc3c[nH]c4cccc(C2=C1)c34	GPCR modulator
BRD-A26711594-001-02-7	NICARDIPINE	85787723	4474	COC(=O)C1=C(C)NC(C)=C(C1c1cccc(c1)[N+]([O-])=O)C(=O)OCCN(C)Cc1ccccc1	ion channel modulator
BRD-A26711594-003-05-6	Nicardipine hydrochloride	85788832	4474	COC(=O)C1=C(C)NC(C)=C(C1c1cccc(c1)[N+]([O-])=O)C(=O)OCCN(C)Cc1ccccc1	ion channel modulator
BRD-A26787626-001-02-9	CYCLOPIAZONIC ACID	85788005	9902313	CC(=O)C1C(=O)C2C3C(Cc4cccc5[nH]cc3c45)C(C)(C)N2C1=O	unknown
BRD-A26839133-001-01-6	(1S,9R)-beta-HYDRASTINE	85788329	656743	COc1ccc2C(OC(=O)c2c1OC)[C@H]1N(C)CCc2cc3OCOc3cc12	unknown
BRD-A26845397-001-01-4	ISAMOLTANE	85787310	127404	CC(C)NCC(O)COc1ccccc1-n1cccc1	GPCR modulator
BRD-A27080191-065-02-8	18-AMINOABIETA-8,11,13-TRIENE SULFATE	85789293	118215	CC(C)c1ccc2c(CCC3[C@](C)(CN)CCC[C@]23C)c1	unknown
BRD-A27693633-001-02-9	N-FORMYLMETHIONYL-LEUCYLPHENYLALANINE	85789743	4364	CSCCC(NC=O)C(=O)NC(CC(C)C)C(=O)NC(Cc1ccccc1)C(O)=O	other
BRD-A27732521-003-02-6	TOLPERISONE HYDROCHLORIDE	85787991	5511	CC(CN1CCCCC1)C(=O)c1ccc(C)cc1	ion channel modulator
BRD-A27887842-001-02-4	PREDNISOLONE	85789611	5702106	C[C@]12C[C@H](O)C3C(CCC4=CC(=O)C=C[C@]34C)C1CC[C@]2(O)C(=O)CO	anti-inflammatory
BRD-A28746609-001-04-0	taxol = paclitaxel	85787291	441276	CC(=O)O[C@@H]1C2=C(C)[C@H](C[C@@](O)([C@@H](OC(=O)c3ccccc3)C3[C@@]4(CO[C@@H]4C[C@H](O)[C@@]3(C)C1=O)OC(C)=O)C2(C)C)OC(=O)[C@H](O)[C@@H](NC(=O)c1ccccc1)c1ccccc1	other
BRD-A28856712-003-05-4	Tetrahydrozoline hydrochloride	85788488	5419	C1CN=C(N1)C1CCCc2ccccc12	GPCR modulator
BRD-A28887267-001-03-7	Proxyphylline	85787362	4977	CC(O)Cn1cnc2n(C)c(=O)n(C)c(=O)c12	GPCR modulator
BRD-A28940325-001-05-9	Trichlormethiazide	85787346	5560	NS(=O)(=O)c1cc2c(NC(NS2(=O)=O)C(Cl)Cl)cc1Cl	ion channel modulator
BRD-A28970875-300-02-3	PUROMYCIN HYDROCHLORIDE	85788935	5702164	COc1ccc(C[C@H](N)C(=O)N[C@@H]2[C@@H](CO)OC([C@@H]2O)n2cnc3c(ncnc23)N(C)C)cc1	antibiotic
BRD-A29082194-001-02-4	GITOXIGENIN	85789706	11012	C[C@]12CCC3C(CC[C@@H]4C[C@@H](O)CC[C@]34C)[C@@]1(O)C[C@H](O)[C@@H]2C1=CC(=O)OC1	unknown
BRD-A29260609-003-05-4	Acebutolol hydrochloride	85787903	1978	CCCC(=O)Nc1ccc(OCC(O)CNC(C)C)c(c1)C(C)=O	GPCR modulator
BRD-A29289453-001-02-1	PCA 4248	85788284	4698	COC(=O)C1=C(C)NC(C)=C(C1C)C(=O)OCCSc1ccccc1	other
BRD-A29322418-237-02-4	CANRENOIC ACID, POTASSIUM SALT	85789569	195915	C[C@]12CCC3C(C=CC4=CC(=O)CC[C@]34C)C1CC[C@@]2(O)CCC(O)=O	other
BRD-A29349577-001-05-7	Dropropizine (R,S)	85788460	3169	OCC(O)CN1CCN(CC1)c1ccccc1	other
BRD-A29371732-001-02-0	FISSINOLIDE	85789586	6708523	COC(=O)C[C@H]1C(C)(C)[C@@H](OC(C)=O)[C@@H]2CC3=C4CC(=O)O[C@@H](c5ccoc5)[C@]4(C)CCC3[C@@]1(C)C2=O	unknown
BRD-A29426959-050-05-8	Carbinoxamine maleate salt	85788414	2564	CN(C)CCOC(c1ccc(Cl)cc1)c1ccccn1	GPCR modulator
BRD-A29578214-001-02-7	STICTIC ACID	85789286	73677	COc1cc(C)c2c(Oc3c4C(O)OC(=O)c4c(O)c(C)c3OC2=O)c1C=O	other
BRD-A29644307-050-05-5	Nomifensine maleate	85787884	4528	CN1CC(c2ccccc2)c2cccc(N)c2C1	membrane transport
BRD-A29731977-001-02-9	HYDROXYPROGESTERONE CAPROATE	85789190	5702072	CCCCCC(=O)O[C@@]1(CCC2C3CCC4=CC(=O)CC[C@]4(C)C3CC[C@]12C)C(C)=O	other
BRD-A29734509-001-03-8	Disopyramide	85788465	3114	CC(C)N(CCC(C(N)=O)(c1ccccc1)c1ccccn1)C(C)C	ion channel modulator
BRD-A29734509-011-02-9	DISOPYRAMIDE PHOSPHATE	85789171	3114	CC(C)N(CCC(C(N)=O)(c1ccccc1)c1ccccn1)C(C)C	ion channel modulator
BRD-A29854054-236-03-5	Lorglumide sodium salt	85787321	3960	CCCCCN(CCCCC)C(=O)C(CCC(O)=O)NC(=O)c1ccc(Cl)c(Cl)c1	GPCR modulator
BRD-A30164954-001-03-5	Noscapine	85787957	275196	COc1ccc2C(OC(=O)c2c1OC)[C@@H]1N(C)CCc2cc3OCOc3c(OC)c12	other
BRD-A30547447-001-01-0	2?-Thioadenosine	85787166	23806679	Nc1ncnc2n(cnc12)C1OC(CO)[C@H](O)[C@@H]1S	antibiotic
BRD-A30655177-001-04-1	LFM-A13	85788282	9906875	CC(=O)C(C#N)C(=O)Nc1cc(Br)ccc1Br	kinase inhibitor
BRD-A30693873-003-03-7	Diperodon hydrochloride	85788462	10831	O=C(Nc1ccccc1)OCC(CN1CCCCC1)OC(=O)Nc1ccccc1	unkonwn
BRD-A30815329-001-03-0	Felodipine	85788575	3333	CCOC(=O)C1=C(C)NC(C)=C(C1c1cccc(Cl)c1Cl)C(=O)OC	ion channel modulator
BRD-A31159102-001-01-9	FLUOXETINE	85787824	3386	CNCCC(Oc1ccc(cc1)C(F)(F)F)c1ccccc1	membrane transport
BRD-A31159102-003-05-6	Fluoxetine hydrochloride	85787929	3386	CNCCC(Oc1ccc(cc1)C(F)(F)F)c1ccccc1	membrane transport
BRD-A31385885-001-02-1	NERIIFOLIN	85788936	5702170	CO[C@@H]1[C@@H](O)[C@H](C)O[C@@H](O[C@H]2CC[C@@]3(C)[C@H](CCC4C3CC[C@]3(C)C(CC[C@]43O)C3=CC(=O)OC3)C2)[C@H]1O	other
BRD-A31521121-001-05-8	Methocarbamol	85787915	4107	COc1ccccc1OCC(O)COC(N)=O	other
BRD-A31576716-003-02-6	3-AMINO-beta-PINENE	85789724	3612673	CC1(C)C2CC1C(=C)C(N)C2	unknown
BRD-A31602150-001-02-7	OBACUNOL	85789502	6708542	C[C@@]12CCC3[C@@]4(C)C=CC(=O)OC(C)(C)C4C[C@@H](O)[C@@]3(C)C11OC1C(=O)O[C@H]2c1ccoc1	other
BRD-A31800922-003-05-3	Procyclidine hydrochloride	85787327	4919	OC(CCN1CCCC1)(C1CCCCC1)c1ccccc1	GPCR modulator
BRD-A32349859-001-02-8	ANGOLENSIC ACID, METHYL ESTER	85789122	6708532	COC(=O)CC1C(C)(C)C(=O)C[C@@H]2O[C@]34CC(=O)O[C@@H](c5ccoc5)[C@]3(C)CCC(C4=C)[C@]12C	unknown
BRD-A32505112-001-02-8	TRANDOLAPRIL	85789668	6710733	CCOC(=O)[C@H](CCc1ccccc1)N[C@H](C)C(=O)N1C2CCCCC2C[C@H]1C(O)=O	other
BRD-A32673558-003-02-1	ACECLIDINE HYDROCHLORIDE	85789735	1979	CC(=O)OC1CN2CCC1CC2	other
BRD-A32700338-001-02-3	QUININE	85788542	24096961	COc1ccc2nccc([C@H](O)[C@@H]3CC4CC[N@@]3CC4C=C)c2c1	antibiotic
BRD-A33119430-001-02-2	DEHYDRODIHYDROROTENONE	85789157	3950722	COc1cc2OCc3oc4c5CC(Oc5ccc4c(=O)c3-c2cc1OC)C(C)C	unknown
BRD-A33168282-003-03-2	Sotalol hydrochloride	85788914	5253	CC(C)NCC(O)c1ccc(NS(C)(=O)=O)cc1	GPCR modulator
BRD-A33280134-001-02-1	ETOPOSIDE	85789596	6708815	COc1cc(cc(OC)c1O)[C@H]1[C@@H]2C(COC2=O)C(OC2O[C@@H]3COC(C)O[C@H]3[C@H](O)[C@H]2O)c2cc3OCOc3cc12	other
BRD-A33447119-001-02-5	OXFENDAZOLE	85787427	40854	COC(=O)Nc1nc2ccc(cc2[nH]1)S(=O)c1ccccc1	antibiotic
BRD-A33614871-001-02-8	ESTRADIOL DIACETATE	85789296	5702173	CC(=O)O[C@H]1CCC2C3CCc4cc(OC(C)=O)ccc4C3CC[C@]12C	other
BRD-A33711280-311-02-0	Metixene hydrochloride	85787512	4167	CN1CCCC(CC2c3ccccc3Sc3ccccc23)C1	other
BRD-A33749298-001-05-0	Oxyphenbutazone	85788908	4641	CCCCC1C(=O)N(N(C1=O)c1ccc(O)cc1)c1ccccc1	anti-inflammatory
BRD-A33810106-001-02-9	GITOXIN	85789733	6708666	C[C@H]1OC(C[C@H](O)C1O)O[C@H]1[C@@H](O)CC(O[C@H]2[C@@H](O)C[C@H](O[C@H]3CC[C@@]4(C)[C@H](CC[C@@H]5C4CC[C@]4(C)[C@H]([C@@H](O)C[C@]54O)C4=CC(=O)OC4)C3)O[C@@H]2C)O[C@@H]1C	unknown
BRD-A34006693-001-04-8	Suprofen	85787329	5359	CC(C(O)=O)c1ccc(cc1)C(=O)c1cccs1	anti-inflammatory
BRD-A34145622-003-05-3	Demeclocycline hydrochloride	85788413	10050129	CN(C)[C@H]1[C@@H]2C[C@@H]3[C@H](O)c4c(Cl)ccc(O)c4C(=O)C3C(=O)[C@]2(O)C(=O)C(C(N)=O)C1=O	antibiotic
BRD-A34255068-001-04-8	Rolipram	85787733	5092	COc1ccc(cc1OC1CCCC1)C1CNC(=O)C1	other
BRD-A34299591-001-03-4	Budesonide	85787937	5281004	CCCC1O[C@@H]2C[C@H]3[C@@H]4CCC5=CC(=O)C=C[C@]5(C)[C@H]4[C@@H](O)C[C@]3(C)[C@@]2(O1)C(=O)CO	anti-inflammatory
BRD-A34380114-001-02-2	4'-DEMETHYLEPIPODOPHYLLOTOXIN	85789754	6710769	COc1cc(cc(OC)c1O)[C@H]1C2C(COC2=O)[C@H](O)c2cc3OCOc3cc12	unknown
BRD-A34774643-003-02-2	ANABASAMINE HYDROCHLORIDE	85787977	161313	CN1CCCCC1c1ccc(nc1)-c1cccnc1	other
BRD-A34806832-001-02-7	Proscillaridin A	85787536	9828429	C[C@@H]1O[C@@H](O[C@H]2CC[C@]3(C)C4CC[C@]5(C)[C@H](CC[C@]5(O)C4CCC3=C2)c2ccc(=O)oc2)[C@H](O)[C@H](O)[C@H]1O	other
BRD-A34891365-001-02-4	1,3-DIDEACETYL-7-DEACETOXY-7-OXOKHIVORIN	85789137	6708618	CC1(C)[C@H](O)C[C@H](O)[C@@]2(C)C1CC(=O)[C@]1(C)C2CC[C@@]2(C)[C@@H](OC(=O)C3OC123)c1ccoc1	unknown
BRD-A35215253-003-03-4	Lycorine hydrochloride	85787528	6713967	O[C@H]1C=C2CCN3Cc4cc5OCOc5cc4[C@@H](C23)[C@@H]1O	other
BRD-A35588707-001-02-2	TENIPOSIDE	85788955	6708778	COc1cc(cc(OC)c1O)[C@H]1[C@@H]2C(COC2=O)C(O[C@@H]2O[C@@H]3CO[C@H](OC3[C@H](O)[C@H]2O)c2cccs2)c2cc3OCOc3cc12	other
BRD-A35623999-001-03-2	CGP-37157	85787753	2688	Clc1ccc2NC(=O)CSC(c3ccccc3Cl)c2c1	ion channel modulator
BRD-A35956929-001-01-5	CAFdA	85787111	23863210	Nc1nc(Cl)nc2n(cnc12)C1OC(CO)[C@H](O)[C@H]1F	unknown
BRD-A35989968-001-02-6	MEGESTROL ACETATE	85789199	6710729	CC(=O)O[C@@]1(CCC2C3C=C(C)C4=CC(=O)CCC4(C)C3CCC12C)C(C)=O	other
BRD-A36010170-001-02-4	AMCINONIDE	85788524	5702266	CC(=O)OCC(=O)[C@@]12OC3(CCCC3)O[C@@H]1CC1C3CCC4=CC(=O)C=C[C@]4(C)[C@@]3(F)[C@@H](O)C[C@]21C	Anti-inflammatory
BRD-A36066264-001-02-3	ESTRADIOL BENZOATE	85789704	3262	CC12CCC3C(CCc4cc(OC(=O)c5ccccc5)ccc34)C1CCC2O	other
BRD-A36151937-001-01-2	Genistin	85787157	5284639	OCC1OC(Oc2cc(O)c3c(c2)occ(-c2ccc(O)cc2)c3=O)C(O)C(O)C1O	other
BRD-A36217750-001-05-6	Sulfinpyrazone	85788426	5342	O=C1C(CCS(=O)c2ccccc2)C(=O)N(N1c1ccccc1)c1ccccc1	other
BRD-A36471396-003-02-2	Biperiden hydrochloride	85787515	5311030	OC(CCN1CCCCC1)(C1C[C@H]2C[C@@H]1C=C2)c1ccccc1	GPCR modulator
BRD-A36883158-001-02-0	11-OXOURSOLIC ACID ACETATE	85787082	6708658	C[C@@H]1CC[C@@]2(CC[C@]3(C)C(=CC(=O)C4[C@@]5(C)CC[C@H](OC(C)=O)C(C)(C)C5CC[C@@]34C)C2[C@H]1C)C(O)=O	anti-inflammatory
BRD-A37432947-004-02-5	Ipratropium bromide	85787869	43232	CC(C)[N+]1(C)[C@@H]2CC[C@@H]1C[C@H](C2)OC(=O)C(CO)c1ccccc1	GPCR modulator
BRD-A37441042-003-02-2	TULOBUTEROL	85787423	5606	CC(C)(C)NCC(O)c1ccccc1Cl	GPCR modulator
BRD-A37492983-001-03-8	Iocetamic acid	85787358	27648	CC(CN(C(C)=O)c1c(I)cc(I)c(N)c1I)C(O)=O	unknown
BRD-A37523642-001-02-5	7-DEACETOXY-7-OXODEOXYGEDUNIN	85789130	6708577	CC1(C)C2CC(=O)[C@]3(C)C(CC[C@@]4(C)[C@@H](OC(=O)C=C34)c3ccoc3)[C@@]2(C)C=CC1=O	unknown
BRD-A37556408-001-02-9	3-PINANONE OXIME	85787085	9605260	CC1[C@H]2C[C@@H](C\C1=N/O)C2(C)C	unknown
BRD-A37704979-001-02-4	SB 203580	85787285	176155	CS(=O)c1ccc(cc1)-c1nc(c([nH]1)-c1ccncc1)-c1ccc(F)cc1	kinase inhibitor
BRD-A37817666-001-02-2	Picrotoxinin	85787850	24041599	CC(=C)[C@H]1[C@H]2OC(=O)C1[C@]1(O)CC3O[C@]33C(=O)O[C@H]2[C@]13C	ion channel modulator
BRD-A37942872-003-03-2	Eucatropine hydrochloride	85788495	7534	CC1CC(CC(C)(C)N1C)OC(=O)C(O)c1ccccc1	unknown
BRD-A37959677-001-02-9	ESTRONE	85789542	6710658	C[C@]12CCC3C(CCc4cc(O)ccc34)C1CCC2=O	other
BRD-A38076815-003-03-8	Glafenine hydrochloride	85788447	3474	OCC(O)COC(=O)c1ccccc1Nc1ccnc2cc(Cl)ccc12	other
BRD-A38350138-001-02-3	KETOCONAZOLE	85789547	5702077	CC(=O)N1CCN(CC1)c1ccc(OCC2CO[C@@](Cn3ccnc3)(O2)c2ccc(Cl)cc2Cl)cc1	antibiotic
BRD-A38675539-001-01-0	CYCLOTHIAZIDE	85787796	2910	NS(=O)(=O)c1cc2c(NC(NS2(=O)=O)C2CC3CC2C=C3)cc1Cl	ion channel modulator
BRD-A38749782-001-02-5	FLUDROCORTISONE ACETATE	85789179	6710659	CC(=O)OCC(=O)[C@@]1(O)CCC2C3CCC4=CC(=O)CC[C@]4(C)[C@@]3(F)[C@@H](O)C[C@]12C	anti-inflammatory
BRD-A38913120-001-01-0	BH3I-1	85787149	5720188	CC(C)C(N1C(=S)S\C(=C/c2ccc(Br)cc2)C1=O)C(O)=O	unknown
BRD-A39056513-001-02-0	CEFDITORIN PIVOXIL	85789642	16667736	CO\N=C(/C(=O)NC1C2SCC(\C=C/c3scnc3C)=C(N2C1=O)C(=O)OCOC(=O)C(C)(C)C)c1csc(N)n1	antibiotic
BRD-A39230911-001-03-7	Chlorphensin carbamate	85788064	2724	NC(=O)OCC(O)COc1ccc(Cl)cc1	unknown
BRD-A39268308-001-02-0	epibatidine (+/-)	85787453	1204	Clc1ccc(cn1)C1CC2CCC1N2	GPCR modulator
BRD-A39277751-001-01-5	CGP 55845	85788753	5311042	CC(NCC(O)CP(O)(=O)Cc1ccccc1)c1ccc(Cl)c(Cl)c1	GPCR modulator
BRD-A39290993-001-03-2	Cyproterone acetate	85788900	6714003	CC(=O)O[C@@]1(CC[C@H]2[C@@H]3C=C(Cl)C4=CC(=O)C5CC5[C@]4(C)[C@H]3CC[C@]12C)C(C)=O	other
BRD-A39415247-001-02-1	NORETHINDRONE	85789206	5702093	C[C@]12CCC3C(CCC4=CC(=O)CC[C@H]34)C1CC[C@@]2(O)C#C	other
BRD-A39506880-001-02-9	TRIADIMEFON	85788957	39385	CC(C)(C)C(=O)C(Oc1ccc(Cl)cc1)n1cncn1	antibiotic
BRD-A39660642-001-02-3	DEOXYKHIVORIN	85789129	6708722	CC(=O)O[C@@H]1C[C@H](OC(C)=O)[C@@]2(C)C(C[C@@H](OC(C)=O)[C@]3(C)C2CC[C@@]2(C)[C@@H](OC(=O)C=C32)c2ccoc2)C1(C)C	unknown
BRD-A39747742-001-02-7	ESTRADIOL VALERATE	85789176	163332	CCCCC(=O)O[C@H]1CCC2C3CCc4cc(O)ccc4C3CC[C@]12C	other
BRD-A39791822-001-03-6	HYDROXYPROGESTERONE	85789749	6710628	CC(=O)[C@@]1(O)CCC2C3CCC4=CC(=O)CC[C@]4(C)C3CC[C@]12C	other
BRD-A40504327-001-01-4	4-PHENYL-1,2,3,4-TETRAHYDROISOQUINOLINE	85788365	4236593	C1NCc2ccccc2C1c1ccccc1	unknown
BRD-A40639672-234-05-7	Ketorolac tromethamine	85787389	3826	OC(=O)C1CCn2c1ccc2C(=O)c1ccccc1	anti-inflammatory
BRD-A40787240-066-02-0	GEMIFLOXACIN MESYLATE	85789646	9571107	CO\N=C1/CN(CC1CN)c1nc2n(cc(C(O)=O)c(=O)c2cc1F)C1CC1	antibiotic
BRD-A41145729-001-02-7	METHOPRENE ACID	85787698	5353760	COC(C)(C)CCCC(C)C\C=C\C(C)=C\C(O)=O	other
BRD-A41250306-001-03-4	Cyclopenthiazide	85788584	2904	NS(=O)(=O)c1cc2c(NC(CC3CCCC3)NS2(=O)=O)cc1Cl	ion channel modulator
BRD-A41301928-001-02-5	bongkrekic acid	85787745	16760034	COC(C\C=C\C=C\CC\C=C/CC(C)\C=C/C(CC(O)=O)=C\C(O)=O)C(\C)=C/C=C(\C)C(O)=O	other
BRD-A41304429-001-04-9	Practolol	85788851	4883	CC(C)NCC(O)COc1ccc(NC(C)=O)cc1	GPCR modulator
BRD-A41451487-001-01-3	PK-11195	85788339	1345	CCC(C)N(C)C(=O)c1cc2ccccc2c(n1)-c1ccccc1Cl	unknown
BRD-A41519720-001-02-2	EZETIMIBE	85789265	6710700	OC(CC[C@@H]1[C@H](N(C1=O)c1ccc(F)cc1)c1ccc(O)cc1)c1ccc(F)cc1	other
BRD-A41698174-003-03-9	Bacampicillin hydrochloride	85788061	441397	CCOC(=O)OC(C)OC(=O)[C@@H]1N2[C@H](SC1(C)C)[C@H](NC(=O)[C@H](N)c1ccccc1)C2=O	antibiotic
BRD-A41722204-003-01-5	Isomazole, Dihydrochloride	85787164	55690	COc1cc(ccc1-c1nc2ccncc2[nH]1)S(C)=O	unknown
BRD-A41941932-001-03-0	Vitexin	85787963	6713958	OC[C@H]1OC([C@H](O)[C@@H](O)[C@@H]1O)c1c(O)cc(O)c2c1oc(cc2=O)-c1ccc(O)cc1	unknown
BRD-A41995253-001-02-9	BRUCINE	85789218	9649	COc1cc2N3C4[C@@H]5C(CC3=O)OCC=C3CN6CC[C@]4([C@@H]6C[C@H]53)c2cc1OC	other
BRD-A42167015-003-03-7	Carteolol hydrochloride	85788887	2583	CC(C)(C)NCC(O)COc1cccc2NC(=O)CCc12	GPCR modulator
BRD-A42571354-300-05-4	Cetirizine dihydrochloride	85788875	2678	OC(=O)COCCN1CCN(CC1)C(c1ccccc1)c1ccc(Cl)cc1	GPCR modulator
BRD-A42628519-001-04-1	Iopanoic acid	85788785	3735	CCC(Cc1c(I)cc(I)c(N)c1I)C(O)=O	unknown
BRD-A42649439-001-01-0	Akt Inhibitor V	85787232	290486	Cn1nc(N)c2cn(C3OC(CO)C(O)C3O)c3ncnc1c23	kinase inhibitor
BRD-A42759514-001-03-1	Ornidazole	85787914	28061	Cc1ncc(n1CC(O)CCl)[N+]([O-])=O	antibiotic
BRD-A42831637-001-02-2	TETRAHYDROCANNABINOL-7-OIC ACID	85787705	6610319	CCCCCc1cc(O)c2C3C=C(CC[C@H]3C(C)(C)Oc2c1)C(O)=O	unknown
BRD-A42929532-001-02-0	DEHYDROABIETAMIDE	85787092	3983547	CC(C)c1ccc2c(CCC3C(C)(CCCC23C)C(N)=O)c1	unknown
BRD-A43135847-001-02-3	METOLACHLOR	85789622	4169	CCc1cccc(C)c1N(C(C)COC)C(=O)CCl	other
BRD-A43671941-003-03-6	Oxprenolol hydrochloride	85788907	4631	CC(C)NCC(O)COc1ccccc1OCC=C	GPCR modulator
BRD-A43849199-001-02-3	Karakoline	85787527	23986045	CCN1C[C@]2(C)CC[C@H](O)[C@@]34[C@@H]5C[C@H]6C(O)[C@@H]5[C@](O)(C[C@@H]6OC)[C@@H](C[C@H]23)C14	GPCR modulator
BRD-A43882281-001-06-4	PINACIDIL	85788246	4826	CC(N\C(Nc1ccncc1)=N\C#N)C(C)(C)C	membrane transport
BRD-A43940795-001-03-6	TETRAHYDROPALMATINE	85789323	5417	COc1cc2CCN3Cc4c(CC3c2cc1OC)ccc(OC)c4OC	ion channel modulator
BRD-A43974575-065-02-8	TRANYLCYPROMINE SULFATE	85789672	5702124	NC1C[C@H]1c1ccccc1	other
BRD-A43982764-001-01-9	Cytochalasin E	85787172	6364616	CC1C2C(Cc3ccccc3)NC(=O)C22OC(=O)O\C=C/C(C)(O)C(=O)C(C)C\C=C/C2C2OC12C	other
BRD-A43999749-004-02-5	HOMATROPINE METHYLBROMIDE	85789187	5702067	C[N+]1(C)C2CC[C@H]1C[C@H](C2)OC(=O)C(O)c1ccccc1	GPCR modulator
BRD-A44008656-036-05-0	Doxylamine succinate	85788879	3162	CN(C)CCOC(C)(c1ccccc1)c1ccccn1	GPCR modulator
BRD-A44090213-001-05-8	Indoprofen	85787345	3718	CC(C(O)=O)c1ccc(cc1)N1Cc2ccccc2C1=O	anti-inflammatory
BRD-A44133049-001-01-5	Y-25130	85787806	2264	CN1C(=O)COc2c1cc(Cl)cc2C(=O)NC1CN2CCC1CC2	GPCR modulator
BRD-A44551378-001-01-9	LFM-A12	85787214	9795867	CC(=O)C(C#N)C(=O)Nc1ccc(OC(F)(F)F)cc1	kinase inhibitor
BRD-A44863528-001-05-8	Proglumide	85788438	4922	CCCN(CCC)C(=O)C(CCC(O)=O)NC(=O)c1ccccc1	GPCR modulator
BRD-A44966919-001-04-9	BOLDINE	85789228	248507	COc1cc-2c(CC3N(C)CCc4cc(O)c(OC)c-2c34)cc1O	anti-inflammatory
BRD-A45889380-336-03-4	Quinacrine dihydrochloride dihydrate	85788453	237	CCN(CC)CCCC(C)Nc1c2ccc(Cl)cc2nc2ccc(OC)cc12	unknown
BRD-A46393198-003-04-2	Levamisole hydrochloride	85788806	3913	C1CN2CC(N=C2S1)c1ccccc1	antibiotic
BRD-A46460777-001-02-6	DEOXYSAPPANONE B 7,4'-DIMETHYL ETHER	85789146	4026888	COc1ccc2C(=O)C(Cc3ccc(OC)c(O)c3)COc2c1	other
BRD-A46778020-001-02-6	CRUSTECDYSONE	85789681	6708786	CC(C)(O)CC[C@@H](O)[C@](C)(O)C1CC[C@@]2(O)C3=CC(=O)C4C[C@@H](O)[C@@H](O)C[C@]4(C)C3CC[C@]12C	other
BRD-A46950333-001-01-5	2-Methoxy-Estradiol	85787204	16760554	COc1cc2C3CC[C@]4(C)[C@@H](O)CCC4C3CCc2cc1O	other
BRD-A47065382-001-02-9	Huperzine A [(-)-Huperzine A]	85787773	5912039	C\C=C1/C2Cc3[nH]c(=O)ccc3C1(N)CC(C)=C2	other
BRD-A47494775-003-03-0	Dipivefrin hydrochloride	85787969	3105	CNCC(O)c1ccc(OC(=O)C(C)(C)C)c(OC(=O)C(C)(C)C)c1	GPCR modulator
BRD-A47513740-001-02-5	calyculin A	85787751	16760037	COC[C@H]([C@@H](O)[C@@H](O)C(=O)NCC[C@@H](C)c1nc(\C=C\C[C@H]2OC3(C[C@H](O)[C@H]2C)OC([C@@H](C[C@@H](O)[C@@H](C)[C@@H](O)[C@@H](C)\C=C(C)\C(C)=C\C=C\C(C)=C/C#N)OC)[C@@H](OP(O)(O)=O)C3(C)C)co1)N(C)C	kinase inhibitor
BRD-A47598013-004-02-0	Citalopram HBr	85787315	2771	CN(C)CCCC1(OCc2cc(ccc12)C#N)c1ccc(F)cc1	membrane transport
BRD-A48015106-001-01-0	8-HYDROXY-DPAT	85787801	1220	CCCN(CCC)C1CCc2cccc(O)c2C1	GPCR modulator
BRD-A48180038-003-05-2	Trihexyphenidyl-D,L Hydrochloride	85788388	5572	OC(CCN1CCCCC1)(C1CCCCC1)c1ccccc1	GPCR modulator
BRD-A48237631-001-02-2	MITOMYCIN C	85788947	5702003	CO[C@@]12[C@@H]3NC3CN1C1=C([C@@H]2COC(N)=O)C(=O)C(N)=C(C)C1=O	other
BRD-A48323445-001-02-6	SALSOLINE	85789685	46695	COc1cc2C(C)NCCc2cc1O	GPCR modulator
BRD-A48397526-001-02-2	GEDUNIN	85789120	5701985	CC(=O)O[C@@H]1CC2C(C)(C)C(=O)C=C[C@]2(C)C2CC[C@@]3(C)[C@@H](OC(=O)[C@H]4O[C@@]34[C@]12C)c1ccoc1	other
BRD-A48430263-003-02-4	PIOGLITAZONE HYDROCHLORIDE	85789264	4829	CCc1ccc(CCOc2ccc(CC3SC(=O)NC3=O)cc2)nc1	other
BRD-A48515290-001-02-3	QUINIDINE	85787445	5953	COc1ccc2nccc(C(O)[C@H]3CC4CC[N@@]3C[C@@H]4C=C)c2c1	ion channel modulator
BRD-A48720949-001-02-4	TESTOSTERONE PROPIONATE	85789307	5701990	CCC(=O)O[C@H]1CCC2C3CCC4=CC(=O)CC[C@]4(C)C3CC[C@]12C	other
BRD-A48809242-001-02-9	IB-MECA	85787449	11957586	CNC(=O)[C@H]1O[C@H](C(O)[C@H]1O)n1cnc2c(NCc3cccc(I)c3)ncnc12	GPCR modulator
BRD-A49035384-003-04-0	Methacycline hydrochloride	85787543	44246715	CN(C)[C@H]1[C@@H]2[C@@H](O)[C@H]3C(C(=O)c4c(O)cccc4C3=C)C(=O)[C@]2(O)C(=O)C(C(N)=O)C1=O	other
BRD-A49046702-001-01-2	SKF 89976A	85788321	92409	OC(=O)C1CCCN(CCC=C(c2ccccc2)c2ccccc2)C1	ion channel modulator
BRD-A49172652-001-05-7	Lansoprazole	85788895	3883	Cc1c(OCC(F)(F)F)ccnc1CS(=O)c1nc2ccccc2[nH]1	other
BRD-A49358627-001-03-9	Ciprofibrate	85788082	2763	CC(C)(Oc1ccc(cc1)C1CC1(Cl)Cl)C(O)=O	other
BRD-A49734948-001-03-3	Foliosidine	85788490	2837663	COc1cc(=O)n(C)c2c(OCC(O)C(C)(C)O)cccc12	GPCR modulator
BRD-A49765801-001-02-5	FLURANDRENOLIDE	85789739	5702172	CC1(C)O[C@@H]2CC3C4C[C@H](F)C5=CC(=O)CC[C@]5(C)C4[C@@H](O)C[C@]3(C)[C@@]2(O1)C(=O)CO	anti-inflammatory
BRD-A49906757-004-03-1	Scopolamin-N-oxide hydrobromide	85788429	3000667	C[N+]1([O-])[C@H]2C[C@@H](C[C@@H]1[C@H]1O[C@@H]21)OC(=O)[C@H](CO)c1ccccc1	GPCR modulator
BRD-A50157456-065-02-4	TERBUTALINE HEMISULFATE	85789216	5403	CC(C)(C)NCC(O)c1cc(O)cc(O)c1	GPCR modulator
BRD-A50311610-300-05-4	Meclozine dihydrochloride	85788825	4034	Cc1cccc(CN2CCN(CC2)C(c2ccccc2)c2ccc(Cl)cc2)c1	GPCR modulator
BRD-A50675702-001-03-0	FIPRONIL	85788736	3352	Nc1c(c(nn1-c1c(Cl)cc(cc1Cl)C(F)(F)F)C#N)S(=O)C(F)(F)F	other
BRD-A50684349-001-01-5	FENOLDOPAM	85788360	3341	Oc1ccc(cc1)C1CNCCc2c(Cl)c(O)c(O)cc12	GPCR modulator
BRD-A50764878-001-01-4	MDL 73005EF	85787809	60769	O=C1CC2(CCCC2)CC(=O)N1CCNCC1COc2ccccc2O1	GPCR modulator
BRD-A50913845-001-01-7	2?,3?-Dideoxyadenosine	85787173	263976	Nc1ncnc2n(cnc12)C1CCC(CO)O1	other
BRD-A51714012-001-02-3	VENLAFAXINE	85789257	5656	COc1ccc(cc1)C(CN(C)C)C1(O)CCCCC1	membrane transport
BRD-A51714012-003-01-1	Venlafaxine HCl	85787821	5656	COc1ccc(cc1)C(CN(C)C)C1(O)CCCCC1	membrane transport
BRD-A51820102-008-05-7	Econazole nitrate	85788404	3198	Clc1ccc(COC(Cn2ccnc2)c2ccc(Cl)cc2Cl)cc1	antibiotic
BRD-A51829654-001-01-4	BRL 15572	85788307	3654103	OC(CN1CCN(CC1)c1cccc(Cl)c1)C(c1ccccc1)c1ccccc1	GPCR modulator
BRD-A52326238-001-02-3	ISOGEDUNIN	85787096	6708584	CC(=O)O[C@@H]1CC2C(C)(C)C=CC(=O)[C@]2(C)C2CC[C@@]3(C)[C@@H](OC(=O)C4OC34[C@]12C)c1ccoc1	unknown
BRD-A52893269-001-02-4	CHRYSANTHEMIC ACID	85788007	2743	CC(C)=CC1C(C(O)=O)C1(C)C	other
BRD-A52922642-001-02-9	METHOXY VERAPAMIL	85788738	1234	COc1ccc(CCN(C)CCCC(C#N)(C(C)C)c2cc(OC)c(OC)c(OC)c2)cc1OC	ion channel modulator
BRD-A52922642-003-01-7	(?)-Methoxyverapamil, Hydrochloride	85787221	1234	COc1ccc(CCN(C)CCCC(C#N)(C(C)C)c2cc(OC)c(OC)c(OC)c2)cc1OC	ion channel modulator
BRD-A53176877-001-02-7	METHYLPREDNISOLONE	85789201	5702085	C[C@H]1CC2C3CC[C@](O)(C(=O)CO)[C@@]3(C)C[C@H](O)C2[C@@]2(C)C=CC(=O)C=C12	anti-inflammatory
BRD-A53484347-003-02-3	AMIPRILOSE	85787104	5702213	CN(C)CCCO[C@H]1[C@H](OC2OC(C)(C)O[C@H]12)C(O)CO	Anti-inflammatory
BRD-A53952395-003-05-3	Prilocaine hydrochloride	85788442	4906	CCCNC(C)C(=O)Nc1ccccc1C	ion channel modulator
BRD-A54236247-003-02-7	RACEPHEDRINE HYDROCHLORIDE	85789554	5032	CNC(C)C(O)c1ccccc1	GPCR modulator
BRD-A54490543-066-03-6	Pirlindole mesylate	85788919	68802	Cc1ccc2n3CCNC4CCCc(c34)c2c1	other
BRD-A55025683-001-03-6	Aconitine	85787469	44634704	CCN1C[C@@]2(COC)C3[C@@H](OC)[C@H]4[C@@H]1[C@@]3(C1C[C@@]3(O)[C@H](OC(=O)c5ccccc5)C1[C@]4(OC(C)=O)[C@@H](O)[C@H]3OC)[C@H](C[C@H]2O)OC	unknown
BRD-A55063801-001-02-6	ACETYL TYROSINE ETHYL ESTER	85789316	2004	CCOC(=O)C(Cc1ccc(O)cc1)NC(C)=O	unknown
BRD-A55272860-001-04-7	(RS)-(+ -)-SULPIRIDE	85788357	5355	CCN1CCCC1CNC(=O)c1cc(ccc1OC)S(N)(=O)=O	GPCR modulator
BRD-A55369275-001-01-6	CGP 54626	85788549	197584	CC(NCC(O)CP(O)(=O)CC1CCCCC1)c1ccc(Cl)c(Cl)c1	GPCR modulator
BRD-A55393291-001-02-4	TESTOSTERONE	85789609	5701998	C[C@]12CCC3C(CCC4=CC(=O)CC[C@]34C)C1CC[C@@H]2O	other
BRD-A55579717-001-02-4	CYTISINE	85788507	6708720	O=c1cccc2C3CNC[C@@H](C3)Cn12	unknown
BRD-A55756846-001-05-5	H7	85787770	3542	CC1CNCCN1S(=O)(=O)c1cccc2cnccc12	kinase inhibitor
BRD-A55946879-001-02-9	BW-B 70C	85788270	5353454	CC(\C=C\c1cccc(Oc2ccc(F)cc2)c1)N(O)C(N)=O	other
BRD-A55962179-001-04-9	Omeprazole	85788870	4594	COc1ccc2nc([nH]c2c1)S(=O)Cc1ncc(C)c(OC)c1C	other
BRD-A56020723-001-02-0	CA-074-Me	85787749	23760717	CCCNC(=O)[C@H]1O[C@@H]1C(=O)N[C@@H](C(C)CC)C(=O)N1CCC[C@H]1C(=O)OC	other
BRD-A56076240-001-01-8	8beta-HYDROXYCARAPIN	85789507	6708567	COC(=O)C[C@H]1C(C)(C)C(=O)[C@@H]2C[C@]3(O)C(CC[C@@]4(C)[C@@H](OC(=O)C=C34)c3ccoc3)[C@@]1(C)C2=O	unknown
BRD-A56518012-003-01-1	Epirubicin	85787198	32875	COc1cccc2C(=O)c3c(O)c4C[C@](O)(C[C@H](OC5CC(N)C(O)C(C)O5)c4c(O)c3C(=O)c12)C(=O)CO	other
BRD-A56675431-001-04-0	Althiazide	85788036	2122	NS(=O)(=O)c1cc2c(NC(CSCC=C)NS2(=O)=O)cc1Cl	unknown
BRD-A56884981-001-01-8	11a-ACETOXYPROGESTERONE	85789654	16667715	CC(=O)O[C@@H]1C[C@@]2(C)C(CC[C@@H]2C(C)=O)C2CCC3=CC(=O)CC[C@]3(C)C12	anti-inflammatory
BRD-A56987319-001-03-8	SQ22536	85787288	5270	Nc1ncnc2n(cnc12)C1CCCO1	other
BRD-A57089740-001-02-3	PERUVOSIDE	85789282	5702166	CO[C@@H]1[C@@H](O)[C@H](C)O[C@H](O[C@H]2CC[C@@]3(C=O)[C@H](CCC4C3CC[C@]3(C)[C@H](CC[C@]43O)C3=CC(=O)OC3)C2)[C@H]1O	other
BRD-A57382968-001-06-8	piroxicam	85787275	9880620	CN1C(C(=O)Nc2ccccn2)C(=O)c2ccccc2S1(=O)=O	anti-inflammatory
BRD-A57536034-001-02-8	5'-N-Ethylcarboxamidoadenosine (NECA)	85787748	11957539	CCNC(=O)[C@H]1O[C@H](C(O)[C@H]1O)n1cnc2c(N)ncnc12	GPCR modulator
BRD-A57556180-001-02-8	NILOTICIN	85789504	6708547	CC(CC(O)C1OC1(C)C)[C@@H]1CCC2(C)C3=CCC4C(C)(C)C(=O)CCC4(C)C3CC[C@@]12C	unknown
BRD-A58048407-001-06-3	NIMODIPINE	85788239	4497	COCCOC(=O)C1=C(C)NC(C)=C(C1c1cccc(c1)[N+]([O-])=O)C(=O)OC(C)C	ion channel modulator
BRD-A58269583-001-02-0	DEOXYANDIROBIN LACTONE	85789132	6708582	CC1(C)[C@H](O)C=C[C@]2(C)C3CC[C@@]4(C)[C@@H](OC(=O)C=C4[C@]3(C)OC(=O)CC12)c1ccoc1	unknown
BRD-A58564983-001-02-0	SELAMECTIN	85787401	16667695	CO[C@H]1CC(O[C@H]2[C@@H](C)\C=C\C=C3/CO[C@@H]4C(=N/O)\C(C)=C[C@@H](C(=O)O[C@H]5C[C@@H](C\C=C2/C)O[C@@]2(CC[C@H](C)[C@H](O2)C2CCCCC2)C5)[C@]34O)O[C@@H](C)C1O	antibiotic
BRD-A58803929-001-02-9	2-METHYLENE-5-(2,5-DIOXOTETRAHYDROFURAN-3-YL)-6-OXO--10,10-DIMETHYLBICYCLO[7: 2: 0]UNDECANE	85789306	3554670	CC1(C)CC2C1CCC(=O)C(CCC2=C)C1CC(=O)OC1=O	unknown
BRD-A59174698-003-02-9	RITODRINE HYDROCHLORIDE	85789737	31729	CC(NCCc1ccc(O)cc1)C(O)c1ccc(O)cc1	GPCR modulator
BRD-A59215453-003-03-3	Lobelanidine hydrochloride	85787480	96946	CN1C(CC(O)c2ccccc2)CCCC1CC(O)c1ccccc1	GPCR modulator
BRD-A59303141-001-03-9	Quinethazone	85787548	6307	CCC1NC(=O)c2cc(c(Cl)cc2N1)S(N)(=O)=O	ion channel modulator
BRD-A59552297-001-02-5	AMYGDALIN	85787101	34751	OC[C@H]1O[C@@H](OC[C@H]2O[C@@H](OC(C#N)c3ccccc3)[C@H](O)[C@@H](O)[C@@H]2O)[C@H](O)[C@@H](O)[C@@H]1O	other
BRD-A60274948-066-02-9	Bromocryptine mesylate	85787925	5284353	CC(C)C[C@@H]1N2C(=O)[C@](NC(=O)[C@H]3CN(C)C4Cc5c(Br)[nH]c6cccc(C4=C3)c56)(O[C@@]2(O)[C@@H]2CCCN2C1=O)C(C)C	GPCR modulator
BRD-A60583491-300-02-7	Nitrarine dihydrochloride	85788401	23789069	C1CN[C@H]2[C@@H](C1)C1CCC2[C@H]2N1CCc1c2[nH]c2ccccc12	unknown
BRD-A61154809-001-04-3	Gliclazide	85787946	3475	Cc1ccc(cc1)S(=O)(=O)NC(=O)NN1CC2CCCC2C1	other
BRD-A61221616-001-02-7	MEDROXYPROGESTERONE ACETATE	85789197	5702080	C[C@H]1CC2C3CC[C@](OC(C)=O)(C(C)=O)[C@@]3(C)CCC2[C@@]2(C)CCC(=O)C=C12	other
BRD-A61793559-001-05-7	Metolazone	85787877	4170	CC1Nc2cc(Cl)c(cc2C(=O)N1c1ccccc1C)S(N)(=O)=O	ion channel modulator
BRD-A61864215-001-02-9	8-HYDROXY-15,16-BISNOR-11-LABDEN-13-ONE	85789279	6857787	CC(=O)\C=C/[C@H]1[C@](C)(O)CCC2C(C)(C)CCC[C@]12C	unknown
BRD-A61899133-002-02-2	Catechin-(+,-) hydrate	85787343	1203	OC1Cc2c(O)cc(O)cc2OC1c1ccc(O)c(O)c1	unknown
BRD-A62071884-001-03-8	siguazodan	85787732	72124	CN\C(NC#N)=N/c1ccc(cc1)C1=NNC(=O)CC1C	other
BRD-A62129005-001-02-0	TOTAROL	85789511	460178	CC(C)c1c(O)ccc2c1CCC1C(C)(C)CCC[C@]21C	antibiotic
BRD-A62209527-001-02-9	ZM226600	85788258	5240098	CC(O)(C(=O)Nc1ccc(cc1)S(=O)(=O)c1ccccc1)C(F)(F)F	ion channel modulator
BRD-A62336480-001-02-5	NIGULDIPINE	85788541	1236	COC(=O)C1=C(C)NC(C)=C(C1c1cccc(c1)[N+]([O-])=O)C(=O)OCCCN1CCC(CC1)(c1ccccc1)c1ccccc1	ion channel modulator
BRD-A62421304-004-05-6	Mepenzolate bromide	85787845	4057	C[N+]1(C)CCCC(C1)OC(=O)C(O)(c1ccccc1)c1ccccc1	GPCR modulator
BRD-A62428732-096-02-6	HYDROXYZINE PAMOATE	85789191	3658	OCCOCCN1CCN(CC1)C(c1ccccc1)c1ccc(Cl)cc1	GPCR modulator
BRD-A62428732-300-03-0	Hydroxyzine dihydrochloride	85787868	3658	OCCOCCN1CCN(CC1)C(c1ccccc1)c1ccc(Cl)cc1	GPCR modulator
BRD-A62525898-001-02-9	PREDNISONE	85789601	5702108	C[C@]12CC(=O)C3C(CCC4=CC(=O)C=C[C@]34C)C1CC[C@]2(O)C(=O)CO	anti-inflammatory
BRD-A62731508-001-03-3	CORTISONE	85789750	6708812	C[C@]12CC(=O)C3C(CCC4=CC(=O)CC[C@]34C)C1CC[C@]2(O)C(=O)CO	anti-inflammatory
BRD-A63759745-001-01-0	2?,5?-Dideoxyadenosine	85787203	23863209	CC1OC(C[C@H]1O)n1cnc2c(N)ncnc12	other
BRD-A63894585-001-03-4	Clobetasol propionate	85787471	6713978	CCC(=O)OC1([C@@H](C)C[C@H]2[C@@H]3CCC4=CC(=O)C=C[C@]4(C)[C@@]3(F)[C@@H](O)C[C@]12C)C(=O)CCl	anti-inflammatory
BRD-A64092382-003-04-3	Mexiletine hydrochloride	85788456	4178	CC(N)COc1c(C)cccc1C	ion channel modulator
BRD-A64125466-236-02-0	SODIUM DEHYDROCHOLATE	85789166	6602440	C[C@H](CCC(O)=O)[C@H]1CCC2C3C(CC(=O)[C@]12C)[C@@]1(C)CCC(=O)CC1CC3=O	unknown
BRD-A64228451-001-03-5	TERREIC ACID	85787253	44483234	CC1C(=O)[C@H]2O[C@H]2C(=O)C1=O	kinase inhibitor
BRD-A64242993-001-02-3	LANATOSIDE C	85789742	5702228	C[C@H]1O[C@H](C[C@H](O)[C@@H]1O[C@H]1C[C@H](O)[C@H](O[C@H]2C[C@H](OC(C)=O)[C@H](O[C@@H]3O[C@H](CO)[C@@H](O)[C@H](O)[C@H]3O)[C@@H](C)O2)[C@@H](C)O1)O[C@H]1CC[C@@]2(C)C(CCC3C2C[C@@H](O)[C@]2(C)[C@H](CC[C@]32O)C2=CC(=O)OC2)C1	other
BRD-A64280577-003-02-3	Fluorocurarine chloride	85788497	6914017	C\C=C1\C[N+]2(C)CCC34[C@@H]2C[C@@H]1C(C=O)=C3Nc1ccccc41	other
BRD-A64374397-001-02-6	PRIEURANIN ACETATE	85789503	6710640	CCC(C)C(OC(C)=O)C(=O)O[C@H]1[C@H](OC=O)C(C(=C)C2(O)C(=O)C[C@@H](c3ccoc3)[C@]12C)[C@@]1(C)[C@H](CC(=O)O[C@](C)(COC(C)=O)C1CC(=O)OC)OC(C)=O	unknown
BRD-A64485570-001-03-7	Trifluridine	85788917	6708818	OC[C@H]1OC(C[C@@H]1O)n1cc(c(=O)[nH]c1=O)C(F)(F)F	antibiotic
BRD-A64523751-001-02-8	MEXICANOLIDE	85789123	6708581	COC(=O)C[C@H]1C(C)(C)C(=O)[C@@H]2CC3=C4CC(=O)O[C@@H](c5ccoc5)[C@]4(C)CCC3[C@@]1(C)C2=O	unknown
BRD-A64553394-001-02-8	SDZ-201106	85788249	5190	OC(COc1cccc2[nH]c(cc12)C#N)CN1CCN(CC1)C(c1ccccc1)c1ccccc1	ion channel modulator
BRD-A64977602-001-01-9	Mirtazepine	85787312	4205	CN1CCN2C(C1)c1ccccc1Cc1cccnc21	GPCR modulator
BRD-A65013509-003-03-8	Oxybutynin chloride	85788444	4634	CCN(CC)CC#CCOC(=O)C(O)(C1CCCCC1)c1ccccc1	GPCR modulator
BRD-A65051990-001-03-8	Acenocoumarol	85787510	9052	CC(=O)CC(c1ccc(cc1)[N+]([O-])=O)c1c(O)c2ccccc2oc1=O	other
BRD-A65076780-001-02-1	DIHYDROERGOCRISTINE	85788366	11072143	CC(C)[C@@]1(NC(=O)[C@@H]2CC3[C@@H](Cc4c[nH]c5cccc3c45)N(C)C2)O[C@@]2(O)[C@@H]3CCCN3C(=O)[C@H](Cc3ccccc3)N2C1=O	GPCR modulator
BRD-A65280694-003-03-8	Molindone hydrochloride	85787545	23897	CCc1c(C)[nH]c2CCC(CN3CCOCC3)C(=O)c12	GPCR modulator
BRD-A65440446-001-02-5	CIMATEROL	85788751	2755	CC(C)NCC(O)c1ccc(N)c(c1)C#N	GPCR modulator
BRD-A65449987-001-02-1	FLUNISOLIDE	85789740	5702174	CC1(C)O[C@@H]2CC3C4C[C@H](F)C5=CC(=O)C=CC5(C)C4C(O)CC3(C)[C@@]2(O1)C(=O)CO	anti-inflammatory
BRD-A65671304-001-02-6	CANDESARTAN CILEXTIL	85789260	2540	CCOc1nc2cccc(C(=O)OC(C)OC(=O)OC3CCCCC3)c2n1Cc1ccc(cc1)-c1ccccc1-c1nnn[nH]1	other
BRD-A65739223-001-03-7	Ramipril	85788045	6714009	CCOC(=O)[C@H](CCc1ccccc1)N[C@@H](C)C(=O)N1[C@H]2CCC[C@H]2CC1C(O)=O	other
BRD-A65767837-001-02-8	HYDROCORTISONE ACETATE	85789188	5702068	CC(=O)OCC(=O)[C@@]1(O)CCC2C3CCC4=CC(=O)CC[C@]4(C)C3[C@@H](O)C[C@]12C	anti-inflammatory
BRD-A66025870-237-05-1	Phenethicillin potassium salt	85788393	272833	CC(Oc1ccccc1)C(=O)N[C@H]1[C@H]2SC(C)(C)[C@@H](N2C1=O)C(O)=O	antibiotic
BRD-A66199457-001-02-2	Asiaticoside	85788077	23874513	C[C@@H]1CC[C@@]2(CC[C@]3(C)C(=CC[C@@H]4[C@@]5(C)C[C@@H](O)[C@H](O)[C@@](C)(CO)C5CC[C@@]34C)[C@@H]2[C@H]1C)C(=O)O[C@@H]1O[C@H](COC2O[C@H](CO)[C@@H](OC3O[C@@H](C)[C@H](O)[C@@H](O)[C@H]3O)[C@H](O)[C@H]2O)[C@@H](O)[C@H](O)[C@H]1O	other
BRD-A66395008-001-02-0	PARTHENOLIDE	85789671	24870789	C\C1=C/CC[C@]2(C)OC2[C@H]2OC(=O)C(=C)[C@@H]2CC1	kinase inhibitor
BRD-A66481418-236-02-4	OXACILLIN SODIUM	85789551	6602444	Cc1onc(c1C(=O)NC1[C@H]2SC(C)(C)[C@@H](N2C1=O)C(O)=O)-c1ccccc1	antibiotic
BRD-A66861218-001-02-7	BETAMETHASONE 17,21-DIPROPIONATE	85789597	6708733	CCC(=O)OCC(=O)[C@@]1(OC(=O)CC)[C@@H](C)CC2C3CCC4=CC(=O)C=C[C@]4(C)C3(F)[C@@H](O)C[C@]12C	Anti-inflammatory
BRD-A66979321-001-02-1	3-CHLORO-8beta-HYDROXYCARAPIN, 3,8-HEMIACETAL	85789127	6708564	COC(=O)C[C@H]1C(C)(C)C2(Cl)O[C@@]34CC2C(=O)[C@]1(C)C3CC[C@@]1(C)[C@@H](OC(=O)C=C41)c1ccoc1	unknown
BRD-A67479912-001-02-6	PROGESTERONE	85789211	5320716	CC(=O)[C@H]1CCC2C3CCC4=CC(=O)CC[C@]4(C)C3CC[C@]12C	other
BRD-A67514145-003-03-3	Furaltadone hydrochloride	85788410	9553856	[O-][N+](=O)c1ccc(\C=N\N2CC(CN3CCOCC3)OC2=O)o1	antibiotic
BRD-A67552019-001-02-2	ouabain	85787269	289840	CC1OC(O[C@H]2C[C@@H](O)[C@]3(CO)[C@H]4[C@H](O)C[C@]5(C)[C@H](CC[C@]5(O)[C@@H]4CC[C@]3(O)C2)C2=CC(=O)OC2)C(O)C(O)C1O	ion channel modulator
BRD-A67711610-001-02-7	Roxithromycin	85787350	23846567	CC[C@H]1OC(=O)[C@H](C)[C@@H](OC2C[C@@](C)(OC)[C@@H](O)[C@H](C)O2)[C@H](C)[C@@H](O[C@@H]2O[C@H](C)C[C@@H]([C@H]2O)N(C)C)[C@](C)(O)C[C@@H](C)\C(=N/OCOCCOC)[C@H](C)[C@@H](O)[C@]1(C)O	antibiotic
BRD-A67787745-001-02-5	1,3-DIDEACETYLKHIVORIN	85789138	6708624	CC(=O)O[C@@H]1CC2C(C)(C)[C@H](O)C[C@H](O)[C@]2(C)C2CC[C@@]3(C)[C@@H](OC(=O)[C@H]4O[C@@]34[C@]12C)c1ccoc1	unknown
BRD-A67862938-034-05-7	Nafronyl oxalate	85788839	4417	CCN(CC)CCOC(=O)C(CC1CCCO1)Cc1cccc2ccccc12	GPCR modulator
BRD-A68039575-001-02-5	LIQUIRITIGENIN DIMETHYL ETHER	85788515	5271544	COc1ccc(cc1)C1CC(=O)c2ccc(OC)cc2O1	unknown
BRD-A68281735-001-03-8	REV-5901	85787703	5059	CCCCCC(O)c1cccc(OCc2ccc3ccccc3n2)c1	anti-inflammatory
BRD-A68541507-001-02-3	CRASSIN ACETATE	85789301	23308298	CC(=O)OC1C\C(C)=C\CC\C(C)=C\CC[C@](C)(O)C2CC1C(=C)C(=O)O2	anti-inflammatory
BRD-A68723818-050-05-1	Brompheniramine maleate	85788883	6834	CN(C)CCC(c1ccc(Br)cc1)c1ccccn1	GPCR modulator
BRD-A68930007-001-02-3	OUABAIN	85789679	12420	C[C@@H]1O[C@@H](O[C@H]2C[C@@H](O)[C@]3(CO)C4[C@H](O)C[C@]5(C)[C@H](CC[C@]5(O)C4CC[C@]3(O)C2)C2=CC(=O)OC2)[C@H](O)[C@H](O)[C@H]1O	ion channel modulator
BRD-A69143712-001-02-8	CEDRELONE	85789500	44483356	C[C@@]12CCC3[C@@]4(C)C=CC(=O)C(C)(C)C4C(=O)C(=O)[C@@]3(C)[C@]11O[C@@H]1C[C@H]2c1ccoc1	unknown
BRD-A69636825-003-02-1	DILTIAZEM HYDROCHLORIDE	85789652	3076	COc1ccc(cc1)C1Sc2ccccc2N(CCN(C)C)C(=O)C1OC(C)=O	ion channel modulator
BRD-A69777949-001-05-1	Flumequine	85788439	3374	CC1CCc2cc(F)cc3c2n1cc(C(O)=O)c3=O	antibiotic
BRD-A69786436-003-02-5	EUCATROPINE HYDROCHLORIDE	85789327	3313	CC1C(CCC(C)(C)N1C)OC(=O)C(O)c1ccccc1	unknown
BRD-A69815203-001-04-3	cyclosporin A	85787757	5280754	CCC1NC(=O)C(C(O)C(C)C\C=C\C)N(C)C(=O)C(C(C)C)N(C)C(=O)C(CC(C)C)N(C)C(=O)C(CC(C)C)N(C)C(=O)C(C)NC(=O)C(C)NC(=O)C(CC(C)C)N(C)C(=O)C(NC(=O)C(CC(C)C)N(C)C(=O)CN(C)C1=O)C(C)C	other
BRD-A69950438-001-04-5	(d,l)-Tetrahydroberberine	85788403	34458	COc1ccc2CC3N(CCc4cc5OCOc5cc34)Cc2c1OC	other
BRD-A70083328-001-02-9	SECNIDAZOLE	85787426	71815	CC(O)Cn1c(C)ncc1[N+]([O-])=O	antibiotic
BRD-A70461345-003-02-2	NALOXONE HYDROCHLORIDE	85789549	5702090	Oc1ccc2C[C@H]3N(CC=C)CC[C@@]45C(Oc1c24)C(=O)CC[C@@]35O	other
BRD-A70514680-003-03-9	Articaine hydrochloride	85788560	32170	CCCNC(C)C(=O)Nc1c(C)csc1C(=O)OC	ion channel modulator
BRD-A70649075-008-05-0	Sulconazole nitrate	85787328	5318	Clc1ccc(CSC(Cn2ccnc2)c2ccc(Cl)cc2Cl)cc1	antibiotic
BRD-A71033472-003-05-6	Fendiline hydrochloride	85788431	3336	CC(NCCC(c1ccccc1)c1ccccc1)c1ccccc1	ion channel modulator
BRD-A71157293-003-03-5	Fursultiamine Hydrochloride	85787539	3002119	C\C(N(Cc1cnc(C)nc1N)C=O)=C(\CCO)SSCC1CCCO1	other
BRD-A71203467-001-01-5	L-Stepholidine	85787128	5290	COc1cc2CCN3Cc4c(CC3c2cc1O)ccc(O)c4OC	GPCR modulator
BRD-A71611160-001-02-7	DEOXYGEDUNOL ACETATE	85789508	6708590	CC(=O)O[C@@H]1CC2C(C)(C)[C@H](OC(C)=O)C=C[C@]2(C)C2CC[C@@]3(C)[C@@H](OC(=O)C=C3[C@]12C)c1ccoc1	unknown
BRD-A71774530-001-01-8	LUFENURON	85789246	71777	FC(C(F)(F)F)C(F)(F)Oc1cc(Cl)c(NC(=O)NC(=O)c2c(F)cccc2F)cc1Cl	other
BRD-A71799696-001-01-5	BH3I-1'	85787114	5717719	CC(C)C(N1C(=S)S\C(=C/c2ccccc2)C1=O)C(O)=O	unknown
BRD-A71816415-236-02-7	PRAVASTATIN SODIUM	85789243	6728942	CCC(C)C(=O)O[C@H]1C[C@H](O)C=C2C=C[C@H](C)[C@H](CC[C@@H](O)C[C@@H](O)CC(O)=O)C12	other
BRD-A72483914-001-01-1	SPIROXATRINE	85788304	5268	O=C1NCN(c2ccccc2)C11CCN(CC2COc3ccccc3O2)CC1	GPCR modulator
BRD-A72703248-001-02-7	SKF-96365	85788250	104956	COc1ccc(CCCOC(Cn2ccnc2)c2ccc(OC)cc2)cc1	ion channel modulator
BRD-A72988804-001-03-8	Tiaprofenic acid	85788872	5468	CC(C(O)=O)c1ccc(s1)C(=O)c1ccccc1	anti-inflammatory
BRD-A73368467-003-02-8	FEXOFENADINE	85789329	3348	CC(C)(C(O)=O)c1ccc(cc1)C(O)CCCN1CCC(CC1)C(O)(c1ccccc1)c1ccccc1	GPCR modulator
BRD-A73559168-001-02-8	8-HYDROXYCARAPINIC ACID	85789128	6708747	CC1(C)[C@H](CC(O)=O)[C@@]2(C)C3CC[C@@]4(C)[C@@H](OC(=O)C=C4[C@]3(O)C[C@@H](C1=O)C2=O)c1ccoc1	unknown
BRD-A73581086-001-01-3	ERGONOVINE	85788032	3250	CC(CO)NC(=O)C1CN(C)C2Cc3c[nH]c4cccc(C2=C1)c34	GPCR modulator
BRD-A74160776-001-02-8	TROXERUTIN	85789676	6710736	C[C@@H]1O[C@@H](OC[C@H]2OC(Oc3c(oc4cc(OCCO)cc(O)c4c3=O)-c3ccc(OCCO)c(OCCO)c3)[C@H](O)[C@@H](O)[C@@H]2O)[C@H](O)[C@H](O)[C@H]1O	unknown
BRD-A74269027-003-03-8	Isoxsuprine hydrochloride	85789348	3783	CC(COc1ccccc1)NC(C)C(O)c1ccc(O)cc1	GPCR modulator
BRD-A74642112-001-01-0	LIOTHYRONINE	85787420	861	NC(Cc1cc(I)c(Oc2ccc(O)c(I)c2)c(I)c1)C(O)=O	other
BRD-A74667430-001-05-3	Etodolac	85788406	3308	CCc1cccc2c3CCOC(CC)(CC(O)=O)c3[nH]c12	anti-inflammatory
BRD-A74904029-001-04-0	DRB	85787764	6610267	OC[C@H]1O[C@H](C(O)[C@H]1O)n1cnc2cc(Cl)c(Cl)cc12	unknown
BRD-A74975734-004-02-4	Homatropine hydrobromide (R,S)	85787866	5282593	CN1[C@H]2CC[C@@H]1C[C@@H](C2)OC(=O)C(O)c1ccccc1	GPCR modulator
BRD-A74980173-001-02-8	GATIFLOXACIN	85789262	5379	COc1c(N2CCNC(C)C2)c(F)cc2c1n(cc(C(O)=O)c2=O)C1CC1	antibiotic
BRD-A75140635-001-03-8	SALSOLIDINE	85789745	10302	COc1cc2CCNC(C)c2cc1OC	unknown
BRD-A75140635-003-03-4	Isoquinoline, 6,7-dimethoxy-1-methyl-1,2,3,4-tetrahydro, hydrochloride	85787943	10302	COc1cc2CCNC(C)c2cc1OC	unknown
BRD-A75172220-001-02-4	HYDROCORTISONE	85789304	5320346	C[C@]12C[C@H](O)C3C(CCC4=CC(=O)CC[C@]34C)C1CC[C@]2(O)C(=O)CO	anti-inflammatory
BRD-A75402480-001-02-0	DESOXYCORTICOSTERONE ACETATE	85787086	5702034	CC(=O)OCC(=O)[C@H]1CCC2C3CCC4=CC(=O)CC[C@]4(C)C3CC[C@]12C	anti-inflammatory
BRD-A75455249-001-02-0	Kavain (+/-)	85787294	5369129	COC1=CC(=O)OC(C1)\C=C\c1ccccc1	other
BRD-A75552914-001-05-1	Isoxicam	85788821	20507134	CN1C(C(=O)Nc2cc(C)on2)C(=O)c2ccccc2S1(=O)=O	anti-inflammatory
BRD-A75726477-003-04-9	Clenbuterol hydrochloride	85788859	2783	CC(C)(C)NCC(O)c1cc(Cl)c(N)c(Cl)c1	GPCR modulator
BRD-A75817871-001-02-6	Blebbistatin	85787744	3476986	Cc1ccc2N=C3N(CCC3(O)C(=O)c2c1)c1ccccc1	other
BRD-A75850590-003-05-6	Lomefloxacin hydrochloride	85788434	3948	CCn1cc(C(O)=O)c(=O)c2cc(F)c(N3CCNC(C)C3)c(F)c12	antibiotic
BRD-A76478388-236-02-4	Novobiocin sodium salt	85787525	6602491	CO[C@@H]1[C@@H](OC(N)=O)[C@@H](O)C(Oc2ccc3c(O)c(NC(=O)c4ccc(O)c(CC=C(C)C)c4)c(=O)oc3c2C)OC1(C)C	antibiotic
BRD-A76899420-001-02-9	QUERCITRIN	85789140	6710619	CC1O[C@@H](Oc2c(oc3cc(O)cc(O)c3c2=O)-c2ccc(O)c(O)c2)[C@H](O)[C@H](O)[C@H]1O	unknown
BRD-A76904477-003-02-5	VESAMICOL HYDROCHLORIDE	85789429	5662	OC1CCCCC1N1CCC(CC1)c1ccccc1	membrane transport
BRD-A77164655-001-02-3	DEOXYSAPPANONE B TRIMETHYL ETHER	85789526	4643334	COc1ccc2C(=O)C(Cc3ccc(OC)c(OC)c3)COc2c1	other
BRD-A77291778-003-05-5	Cyclopentolate hydrochloride	85788899	2905	CN(C)CCOC(=O)C(c1ccccc1)C1(O)CCCC1	GPCR modulator
BRD-A78085235-236-02-0	Fusidic acid sodium salt	85788873	11973017	C[C@@H]1[C@H](O)CC[C@@]2(C)C1CC[C@@]1(C)[C@H]2[C@H](O)C[C@@H]2[C@]1(C)C[C@H](OC(C)=O)\C2=C(\CCC=C(C)C)C(O)=O	antibiotic
BRD-A78295502-337-03-5	Hydroquinine hydrobromide hydrate	85787935	2734756	CC[C@H]1CN2CCC1C[C@H]2[C@H](O)c1ccnc2ccc(OC)cc12	other
BRD-A78303415-001-02-7	HYOSCYAMINE	85789192	5318386	CN1C2CC[C@@H]1C[C@H](C2)OC(=O)[C@H](CO)c1ccccc1	other
BRD-A78322124-003-03-3	Dobutamine hydrochloride	85788850	36811	CC(CCc1ccc(O)cc1)NCCc1ccc(O)c(O)c1	GPCR modulator
BRD-A78377521-001-02-2	Monastrol	85787266	2987927	CCOC(=O)C1=C(C)NC(=S)NC1c1cccc(O)c1	other
BRD-A78877355-003-03-6	Nefopam hydrochloride	85787483	4450	CN1CCOC(c2ccccc2)c2ccccc2C1	other
BRD-A79067928-001-02-7	etoposide	85787766	439525	COc1cc(cc(OC)c1O)[C@H]1[C@@H]2[C@H](COC2=O)[C@H](OC2OC3COC(C)OC3C(O)C2O)c2cc3OCOc3cc12	other
BRD-A79226577-003-01-1	Tropisetron HCl	85788092	657380	CN1[C@H]2CC[C@@H]1CC(C2)OC(=O)C1C=Nc2ccccc12	ion channel modulator
BRD-A79672927-001-05-8	Tropicamide	85788428	5593	CCN(Cc1ccncc1)C(=O)C(CO)c1ccccc1	GPCR modulator
BRD-A79981887-003-05-7	Midodrine hydrochloride	85788446	4195	COc1ccc(OC)c(c1)C(O)CNC(=O)CN	GPCR modulator
BRD-A80017228-001-05-9	Bendroflumethiazide	85788482	2315	NS(=O)(=O)c1cc2c(NC(Cc3ccccc3)NS2(=O)=O)cc1C(F)(F)F	other
BRD-A80079592-001-02-4	NORSTICTIC ACID	85789535	5379540	Cc1cc(O)c(C=O)c2Oc3c4C(O)OC(=O)c4c(O)c(C)c3OC(=O)c12	unknown
BRD-A80151636-066-02-2	BROMOCRIPTINE MESYLATE	85787992	5702015	CC(C)CC1N2C(=O)[C@](NC(=O)C3CN(C)[C@@H]4Cc5c(Br)[nH]c6cccc(C4=C3)c56)(OC2(O)[C@@H]2CCCN2C1=O)C(C)C	GPCR modulator
BRD-A80344077-001-02-6	Rifabutin	85787549	44634732	CCC(C)N1CCC2(CC1)NC1=C3NC(=O)\C(C)=C\C=C\[C@H](C)[C@H](O)[C@@H](C)[C@@H](O)[C@@H](C)[C@H](OC(C)=O)[C@H](C)[C@@H](OC)\C=C\O[C@@]4(C)Oc5c(C4=O)c(C1=N2)c(C3=O)c(O)c5C	antibiotic
BRD-A80594172-001-02-0	BETAMETHASONE VALERATE	85789289	6710678	CCCCC(=O)O[C@@]1([C@@H](C)CC2C3CCC4=CC(=O)C=C[C@]4(C)[C@@]3(F)C(O)C[C@]12C)C(=O)CO	anti-inflammatory
BRD-A80871782-004-01-0	HYDROXYAMPHETAMINE HYDROBROMIDE	85789278	3651	CC(N)Cc1ccc(O)cc1	GPCR modulator
BRD-A80908310-003-05-4	Cloperastine hydrochloride	85788379	2805	Clc1ccc(cc1)C(OCCN1CCCCC1)c1ccccc1	other
BRD-A81177136-001-04-4	KN-62	85788277	3838	CN(C(Cc1ccc(OS(=O)(=O)c2cccc3cnccc23)cc1)C(=O)N1CCN(CC1)c1ccccc1)S(=O)(=O)c1cccc2cnccc12	kinase inhibitor
BRD-A82086877-001-02-3	6alpha-METHYLPREDNISOLONE ACETATE	85787106	6708799	C[C@H]1CC2C3CC[C@](O)(C(=O)COC(C)=O)C3(C)C[C@H](O)C2C2(C)C=CC(=O)C=C12	unknown
BRD-A82300017-001-01-1	Homoharringtonine	85787227	72332	COC(=O)CC(O)(CCCC(C)(C)O)C(=O)O[C@H]1[C@@H]2c3cc4OCOc4cc3CCN3CCC[C@]23C=C1OC	other
BRD-A82329351-001-02-2	cycloheximide-N-ethylethanoate	85787727	6610302	CCOC(=O)CN1C(=O)CC(C[C@@H](O)C2C[C@@H](C)C[C@H](C)C2=O)CC1=O	antibiotic
BRD-A82396632-001-03-0	Miconazole	85788808	4189	Clc1ccc(COC(Cn2ccnc2)c2ccc(Cl)cc2Cl)c(Cl)c1	antibiotic
BRD-A82396632-008-02-7	MICONAZOLE NITRATE	85789203	4189	Clc1ccc(COC(Cn2ccnc2)c2ccc(Cl)cc2Cl)c(Cl)c1	antibiotic
BRD-A82843133-001-01-9	(+ -)-2-(N-PHENYLETHYL-N-PROPYL)AMINO-5-HYDROXYTETRALIN)	85788373	1240	CCCN(CCc1ccccc1)C1CCc2c(O)cccc2C1	GPCR modulator
BRD-A83177971-001-02-4	COMPACTIN	85787998	5702286	CC[C@H](C)C(=O)O[C@H]1CCC=C2C=C[C@H](C)C(CCC3C[C@@H](O)CC(=O)O3)[C@@H]12	other
BRD-A83392615-001-01-3	11alpha-ACETOXYKHIVORIN	85789117	6857756	CC(=O)O[C@@H]1C[C@@]2(C)[C@@H](OC(=O)[C@H]3O[C@@]23[C@]2(C)[C@@H](CC3C(C)(C)[C@@H](C[C@H](OC(C)=O)[C@]3(C)C12)OC(C)=O)OC(C)=O)c1ccoc1	unknown
BRD-A83431637-001-01-3	Resmethrin	85787156	5053	CC(C)=CC1C(C(=O)OCc2coc(Cc3ccccc3)c2)C1(C)C	other
BRD-A83613346-001-02-6	ESTRADIOL METHYL ETHER	85789703	6710631	COc1ccc2C3CC[C@]4(C)[C@@H](O)CCC4C3CCc2c1	other
BRD-A83859836-001-01-4	TROPISETRON	85787827	5595	CN1C2CCC1CC(C2)OC(=O)c1c[nH]c2ccccc12	ion channel modulator
BRD-A83937277-001-03-0	Mephenytoin	85788588	4060	CCC1(NC(=O)N(C)C1=O)c1ccccc1	other
BRD-A84174393-001-02-0	MELOXICAM	85789220	10291556	CN1C(C(=O)Nc2ncc(C)s2)C(=O)c2ccccc2S1(=O)=O	anti-inflammatory
BRD-A84174873-001-05-2	(+ -)-BACLOFEN	85788324	2284	NCC(CC(O)=O)c1ccc(Cl)cc1	GPCR modulator
BRD-A84189249-001-02-4	MADECASSIC ACID	85789692	6710742	C[C@@H]1CC[C@@]2(CC[C@]3(C)C(=CCC4[C@@]5(C)C[C@@H](O)[C@H](O)[C@@](C)(CO)C5[C@H](O)C[C@@]34C)[C@@H]2[C@H]1C)C(O)=O	unknown
BRD-A84205515-001-02-5	ESTRIOL METHYL ETHER	85789287	6710621	COc1ccc2C3CCC4(C)C(O)[C@H](O)CC4C3CCc2c1	other
BRD-A84228258-001-02-8	brefeldin A	85788026	44634702	C[C@H]1CCC\C=C\C2C[C@H](O)C[C@H]2[C@H](O)\C=C\C(=O)O1	antibiotic
BRD-A84389633-001-01-6	TROPANYL 3,5-DIMETHYLBENZOATE	85787818	2837530	CN1C2CCC1CC(C2)OC(=O)c1cc(C)cc(C)c1	ion channel modulator
BRD-A84493640-001-03-3	Atovaquone	85787966	44483269	Clc1ccc(cc1)C1CCC(CC1)C1C(=O)C(=O)c2ccccc2C1=O	antibiotic
BRD-A84867566-001-02-0	NEOHESPERIDIN DIHYDROCHALCONE	85789530	5702145	COc1ccc(CCC(=O)c2c(O)cc(O[C@@H]3O[C@H](CO)C(O)[C@H](O)C3O[C@@H]3O[C@@H](C)[C@H](O)[C@@H](O)[C@H]3O)cc2O)cc1O	other
BRD-A84913188-001-02-0	DEHYDROROTENONE	85789583	303993	COc1cc2OCc3oc4c5CC(Oc5ccc4c(=O)c3-c2cc1OC)C(C)=C	other
BRD-A84941884-001-02-8	Condelphine	85788581	441720	CCN1C[C@]2(COC)CC[C@H](O)[C@@]34[C@@H]5C[C@H]6[C@H](OC(C)=O)[C@@H]5[C@](O)(C[C@@H]6OC)[C@@H](C[C@H]23)C14	GPCR modulator
BRD-A85424553-050-03-9	Thioperamide maleate	85787337	6713984	S=C(NC1CCCCC1)N1CCC(CC1)C1C=NC=N1	GPCR modulator
BRD-A85587465-001-01-7	MDL-72222	85787803	1683	CN1C2CCC1CC(C2)OC(=O)c1cc(Cl)cc(Cl)c1	GPCR modulator
BRD-A85651701-001-03-1	CLOPAMIDE	85787422	2804	CC1CCCC(C)N1NC(=O)c1ccc(Cl)c(c1)S(N)(=O)=O	ion channel modulator
BRD-A86044036-001-05-9	Flurbiprofen	85787386	3394	CC(C(O)=O)c1ccc(c(F)c1)-c1ccccc1	anti-inflammatory
BRD-A86550573-001-01-3	1,2alpha-EPOXY-7-DEACETOXY-7-OXODIHYDROGEDUNIN	85789512	23847178	CC1(C)C2CC(=O)[C@]3(C)C(CC[C@@]4(C)[C@@H](OC(=O)[C@H]5O[C@@]345)c3ccoc3)[C@@]2(C)[C@H]2O[C@H]2C1=O	unknown
BRD-A86619021-001-02-2	ANDROGRAPHOLIDE	85787078	6857767	C[C@@]1(CO)[C@H](O)CC[C@@]2(C)[C@H](C\C=C3/[C@H](O)COC3=O)C(=C)CCC12	unknown
BRD-A86977540-001-02-6	TETRAHYDROTRIMETHYLHISPIDIN	85789667	592220	COC1=CC(=O)OC(CCc2ccc(OC)c(OC)c2)C1	unknown
BRD-A87445400-003-02-8	YOHIMBINE HYDROCHLORIDE	85789553	5702140	COC(=O)C1[C@@H](O)CC[C@H]2CN3CCc4c([nH]c5ccccc45)[C@@H]3C[C@H]12	GPCR modulator
BRD-A87606379-001-03-4	NADOLOL	85787107	39147	CC(C)(C)NCC(O)COc1cccc2C[C@@H](O)[C@@H](O)Cc12	GPCR modulator
BRD-A87715314-003-05-2	Pronethalol hydrochloride	85788920	4930	CC(C)NCC(O)c1ccc2ccccc2c1	GPCR modulator
BRD-A87719232-001-02-4	Naproxen	85787482	1302	COc1ccc2cc(ccc2c1)C(C)C(O)=O	anti-inflammatory
BRD-A88254928-001-04-6	Salbutamol	85788455	2083	CC(C)(C)NCC(O)c1ccc(O)c(CO)c1	GPCR modulator
BRD-A88548664-001-02-3	SKF 38393	85788760	1242	Oc1cc2CCNCC(c3ccccc3)c2cc1O	GPCR modulator
BRD-A89237309-001-02-3	VULPINIC ACID	85789689	5701993	COC(=O)C(\c1ccccc1)=C1/OC(=O)C(C1=O)c1ccccc1	unknown
BRD-A89585551-003-03-4	Mefloquine hydrochloride	85787909	4046	OC(C1CCCCN1)c1cc(nc2c(cccc12)C(F)(F)F)C(F)(F)F	antibiotic
BRD-A89846380-001-02-3	Ajmaline	85787505	23760133	CC[C@H]1C2C[C@H]3[C@@H]4N(C)c5ccccc5C44C[C@H](C2[C@H]4O)N3[C@@H]1O	ion channel modulator
BRD-A89947015-001-01-4	2-Chloro-2?-deoxyadenosine	85787152	24167440	Nc1nc(Cl)nc2n(cnc12)C1C[C@@H](O)C(CO)O1	unknown
BRD-A90131694-001-01-0	ALCLOMETAZONE DIPROPIONATE	85789645	16667717	CCC(=O)OCC(=O)[C@@]1(OC(=O)CC)[C@H](C)CC2C3[C@H](Cl)CC4=CC(=O)C=C[C@]4(C)C3[C@@H](O)C[C@]12C	Anti-inflammatory
BRD-A90165956-003-03-3	Doxycycline hyclate	85787356	44246711	C[C@@H]1[C@H]2[C@H](O)[C@H]3[C@H](N(C)C)C(=O)C(C(N)=O)C(=O)C3(O)C(=O)C2C(=O)c2c(O)cccc12	antibiotic
BRD-A90249268-001-03-2	ALPINETIN METHYL ETHER	85789558	378567	COc1cc(OC)c2C(=O)CC(Oc2c1)c1ccccc1	unknown
BRD-A90515964-001-05-8	Guaifenesin	85788411	3516	COc1ccccc1OCC(O)CO	other
BRD-A90799790-001-03-3	Isradipine	85788902	3784	COC(=O)C1=C(C)NC(C)=C(C1c1cccc2nonc12)C(=O)OC(C)C	ion channel modulator
BRD-A90969585-001-02-3	ESTRONE BENZOATE	85788943	6710682	C[C@]12CCC3C(CCc4cc(OC(=O)c5ccccc5)ccc34)C1CCC2=O	other
BRD-A91452556-001-02-4	ESTRADIOL CYPIONATE	85789175	5702051	C[C@]12CCC3C(CCc4cc(O)ccc34)C1CC[C@@H]2OC(=O)CCC1CCCC1	other
BRD-A91702150-236-02-4	ESTRADIOL-3-SULFATE, SODIUM SALT	85789741	6398673	C[C@]12CCC3C(CCc4cc(OS(O)(=O)=O)ccc34)C1CC[C@H]2O	other
BRD-A92439610-001-02-4	TRIAMCINOLONE ACETONIDE	85789726	5702126	CC1(C)O[C@@H]2CC3C4CCC5=CC(=O)C=C[C@]5(C)[C@@]4(F)[C@@H](O)C[C@]3(C)[C@@]2(O1)C(=O)CO	anti-inflammatory
BRD-A92537424-001-02-1	DANAZOL	85789165	5702031	C[C@]12CCC3C(CCC4=Cc5oncc5C[C@]34C)C1CC[C@@]2(O)C#C	other
BRD-A92651262-003-02-1	NALBUPHINE HYDROCHLORIDE	85789317	5360630	O[C@H]1CC[C@@]2(O)[C@H]3Cc4ccc(O)c5OC1[C@]2(CCN3CC1CCC1)c45	other
BRD-A92670106-003-03-9	Tocainide hydrochloride	85788915	38945	CC(N)C(=O)Nc1c(C)cccc1C	ion channel modulator
BRD-A92826379-009-02-6	LUPANINE PERCHLORATE	85787985	6708718	O=C1CCCC2C3CC(CN12)[C@@H]1CCCCN1C3	unknown
BRD-A93000692-001-02-4	CIGLITAZONE	85788733	2750	CC1(COc2ccc(CC3SC(=O)NC3=O)cc2)CCCCC1	other
BRD-A93236127-001-02-9	DIGITOXIN	85789169	5702041	C[C@H]1O[C@H](C[C@H](O)[C@@H]1O)O[C@H]1[C@@H](O)C[C@H](O[C@H]2[C@@H](O)C[C@H](O[C@H]3CC[C@@]4(C)[C@H](CCC5C4CC[C@]4(C)[C@H](CC[C@]54O)C4=CC(=O)OC4)C3)O[C@@H]2C)O[C@@H]1C	other
BRD-A93255169-001-06-9	thalidomide	85787293	5426	O=C1N(C2CCC(=O)NC2=O)C(=O)c2ccccc12	other
BRD-A93353767-001-03-5	Isoconazole	85787908	3760	Clc1ccc(C(Cn2ccnc2)OCc2c(Cl)cccc2Cl)c(Cl)c1	antibiotic
BRD-A93424738-001-02-2	DEXAMETHASONE ACETATE	85789167	5702036	C[C@@H]1CC2C3CCC4=CC(=O)C=C[C@]4(C)[C@@]3(F)[C@@H](O)C[C@]2(C)[C@@]1(O)C(=O)COC(C)=O	anti-inflammatory
BRD-A93477898-001-02-6	Apoptosis Activator I	85787181	224859	OC(Cc1ccncc1)C(Cl)(Cl)Cl	other
BRD-A93572202-001-02-5	MUNDULONE	85789312	4587968	COc1c(ccc2OC(C)(C)C=Cc12)-c1coc2cc3OC(C)(C)C(O)Cc3cc2c1=O	unknown
BRD-A94366206-001-02-7	TOTAROL ACETATE	85789135	6708782	CC(C)c1c(OC(C)=O)ccc2c1CCC1C(C)(C)CCC[C@]21C	antibiotic
BRD-A94543220-001-02-3	BIFONAZOLE	85788008	2378	c1cn(cn1)C(c1ccccc1)c1ccc(cc1)-c1ccccc1	antibiotic
BRD-A94624445-236-02-2	dibutyrylcyclic AMP	85787760	9687	CCCC(=O)Nc1ncnc2n(cnc12)[C@@H]1O[C@@H]2COP(O)(=O)O[C@H]2[C@H]1OC(=O)CCC	other
BRD-A94669766-001-04-2	Naringenine	85788824	932	Oc1ccc(cc1)C1CC(=O)c2c(O)cc(O)cc2O1	other
BRD-A94709349-001-02-6	METAXALONE	85787981	15459	Cc1cc(C)cc(OCC2CNC(=O)O2)c1	unknown
BRD-A94756469-001-02-1	DIGOXIN	85789170	5702042	C[C@H]1O[C@H](C[C@H](O)[C@@H]1O)O[C@H]1[C@@H](O)C[C@H](O[C@H]2[C@@H](O)C[C@H](O[C@H]3CC[C@@]4(C)[C@H](CCC5C4C[C@@H](O)[C@]4(C)[C@H](CC[C@]54O)C4=CC(=O)OC4)C3)O[C@@H]2C)O[C@@H]1C	other
BRD-A95096829-300-01-4	PNU 96415E	85787466	9909648	Fc1ccc(cc1)N1CCN(CCC2OCCc3ccccc23)CC1	GPCR modulator
BRD-A95207036-001-02-8	CYPROTERONE ACETATE	85789164	5702030	CC(=O)O[C@@]1(CCC2C3C=C(Cl)C4=CC(=O)[C@@H]5C[C@@H]5[C@]4(C)C3CC[C@]12C)C(C)=O	other
BRD-A95445494-001-03-7	MAACKIAIN	85789534	363863	Oc1ccc2C3Oc4cc5OCOc5cc4C3COc2c1	unknown
BRD-A95513702-001-02-2	ANDROSTA-1,4-DIEN-3,17-DIONE	85788946	6710699	C[C@]12CCC3C(CCC4=CC(=O)C=C[C@]34C)C1CCC2=O	other
BRD-A95580639-001-02-9	cycloheximide	85787450	16760040	C[C@H]1C[C@H](C)C(=O)C(C1)[C@H](O)CC1CC(=O)NC(=O)C1	antibiotic
BRD-A95696066-003-03-9	Nisoxetine hydrochloride	85787336	4500	CNCCC(Oc1ccccc1OC)c1ccccc1	membrane transport
BRD-A95869247-001-04-6	Indapamide	85788440	3702	CC1Cc2ccccc2N1NC(=O)c1ccc(Cl)c(c1)S(N)(=O)=O	ion channel modulator
BRD-A95939040-008-03-3	Sertaconazole nitrate	85788090	65863	Clc1ccc(C(Cn2ccnc2)OCc2csc3c(Cl)cccc23)c(Cl)c1	antibiotic
BRD-A96046954-001-01-9	METHYL COCLAURINE	85787095	2752274	COc1cc2CCN(C)C(Cc3ccc(O)cc3)c2cc1O	unknown
BRD-A96485169-001-02-8	ETHYL 1-BENZYL-3-HYDROXY- 2-OXO[5H]PYRROLE-4-CARBOXYLATE	85789268	219271	CCOC(=O)C1CN(Cc2ccccc2)C(=O)C1=O	other
BRD-A96820077-008-02-2	Ungerine nitrate	85788405	23760135	CO[C@H]1C=C2CCN(C)[C@H]2C2[C@@H]1OC(=O)c1cc3OCOc3cc21	unknown
BRD-A96897502-001-02-0	U-74389G	85788265	6610303	CC12CC=C3C(CCC4=CC(=O)C=CC34C)C1CC[C@@H]2C(=O)CN1CCN(CC1)c1cc(nc(n1)N1CCCC1)N1CCCC1	other
BRD-A97046705-001-02-8	7-DESACETOXY-6,7-DEHYDROGEDUNIN	85789506	6708625	CC1(C)C2C=C[C@]3(C)C(CC[C@@]4(C)[C@@H](OC(=O)C5OC345)c3ccoc3)[C@@]2(C)C=CC1=O	unknown
BRD-A97104540-004-04-4	Fenoterol hydrobromide	85788457	3343	CC(Cc1ccc(O)cc1)NCC(O)c1cc(O)cc(O)c1	GPCR modulator
BRD-A97437073-001-02-3	ROSIGLITAZONE	85789261	77999	CN(CCOc1ccc(CC2SC(=O)NC2=O)cc1)c1ccccn1	other
BRD-A97454584-001-02-0	Nadolol	85787325	4411	CC(C)(C)NCC(O)COc1cccc2CC(O)C(O)Cc12	GPCR modulator
BRD-A97479839-003-05-9	Piperidolate hydrochloride	85788910	4839	CCN1CCCC(C1)OC(=O)C(c1ccccc1)c1ccccc1	other
BRD-A97674275-001-01-9	RANOLAZINE	85789241	56959	COc1ccccc1OCC(O)CN1CCN(CC(=O)Nc2c(C)cccc2C)CC1	ion channel modulator
BRD-A97701745-001-05-3	Pindolol	85788812	4828	CC(C)NCC(O)COc1cccc2[nH]ccc12	GPCR modulator
BRD-A97730597-003-03-2	Hexylcaine hydrochloride	85788076	10770	CC(CNC1CCCCC1)OC(=O)c1ccccc1	ion channel modulator
BRD-A97739905-001-05-9	Ketoprofen	85788443	3825	CC(C(O)=O)c1cccc(c1)C(=O)c1ccccc1	anti-inflammatory
BRD-A98299281-050-04-7	Hydroxytacrine maleate (R,S)	85788885	3655	Nc1c2C(O)CCCc2nc2ccccc12	other
BRD-A98431941-003-02-1	EPHEDRINE (1R,2S) HYDROCHLORIDE	85789173	6710657	CNC(C)[C@H](O)c1ccccc1	GPCR modulator
BRD-A98490861-001-02-7	DEOXODEOXYDIHYDROGEDUNIN	85789510	6708592	CC(=O)O[C@@H]1CC2C(C)(C)CCC[C@]2(C)C2CC[C@@]3(C)[C@@H](OC(=O)C=C3[C@]12C)c1ccoc1	kinase inhibitor
BRD-A98888138-001-02-9	DEHYDRO (11,12)URSOLIC ACID LACTONE	85789302	6708656	C[C@@H]1CC[C@@]23CCC4(C)[C@](OC2=O)(C=CC2[C@@]5(C)CC[C@H](O)C(C)(C)C5CC[C@@]42C)C3[C@H]1C	other
BRD-A99177642-001-02-5	Deltaline	85788396	5460428	CCN1C[C@]2(C)CC[C@H](OC)[C@]34[C@@H]2[C@H](OC(C)=O)[C@@]2(OCO[C@@]22C[C@H](OC)[C@H]5C[C@]3(O)[C@@H]2[C@H]5OC)C14	unknown
BRD-A99268498-001-03-5	EVOXINE	85789255	73416	COc1c(OCC(O)C(C)(C)O)ccc2c(OC)c3ccoc3nc12	other
BRD-A99402294-236-02-0	NAFCILLIN SODIUM	85787989	6602443	CCOc1ccc2ccccc2c1NC(=O)[C@H]1[C@H]2SC(C)(C)C(N2C1=O)C(O)=O	antibiotic
BRD-A99411506-002-01-3	Esculin Hydrate	85787361	15558439	OC[C@H]1OC(Oc2cc3ccc(=O)oc3cc2O)[C@H](O)[C@@H](O)[C@@H]1O	other
BRD-A99449986-001-01-4	MT-21	85787126	4262	CCCCCCCCN1C(=O)C(C(C)=O)=C(C)C1(C)O	unknown
BRD-A99571536-001-04-4	Dubinidine	85788891	442897	COc1c2CC(Oc2nc2ccccc12)C(C)(O)CO	unknown
BRD-A99633051-001-04-7	Ethosuximide	85787498	3291	CCC1(C)CC(=O)NC1=O	other
BRD-K00141480-001-03-0	Tanshinone IIA	85788264	164676	Cc1coc-2c1C(=O)C(=O)c1c-2ccc2c1CCCC2(C)C	other
BRD-K00184207-001-02-4	6-FORMYLINDOLO [3,2-B] CARBAZOLE	85788726	1863	O=Cc1c2[nH]c3ccccc3c2cc2[nH]c3ccccc3c12	unknown
BRD-K00259736-001-06-5	Colchicine	85788838	6167	COc1cc2CC[C@H](NC(C)=O)c3cc(=O)c(OC)ccc3-c2c(OC)c1OC	other
BRD-K00535541-001-02-2	AMINACRINE	85789566	7019	Nc1c2ccccc2nc2ccccc12	other
BRD-K00603606-003-03-4	Ticlopidine hydrochloride	85787491	5472	Clc1ccccc1CN1CCc2sccc2C1	GPCR modulator
BRD-K00662280-001-01-1	CL 218872	85788328	107950	Cc1nnc2ccc(nn12)-c1cccc(c1)C(F)(F)F	ion channel modulator
BRD-K00673382-001-05-6	Famotidine	85787860	5353622	NC(N)=Nc1nc(CSCC\C(N)=N/S(N)(=O)=O)cs1	GPCR modulator
BRD-K00824317-001-03-0	Flurandrenolide	85787964	15209	CC1(C)O[C@@H]2C[C@H]3[C@@H]4C[C@H](F)C5=CC(=O)CC[C@]5(C)[C@H]4[C@@H](O)C[C@]3(C)[C@@]2(O1)C(=O)CO	anti-inflammatory
BRD-K00938507-001-05-3	Sulfamethoxypyridazine	85788386	5330	COc1ccc(NS(=O)(=O)c2ccc(N)cc2)nn1	antibiotic
BRD-K01095011-001-03-5	Finasteride	85788501	57363	CC(C)(C)NC(=O)[C@H]1CC[C@H]2[C@@H]3CC[C@H]4NC(=O)C=C[C@]4(C)[C@H]3CC[C@]12C	other
BRD-K01188359-065-02-5	vinblastine	85788295	13342	CC[C@]1(O)C[C@@H]2CN(C1)CCc1c([nH]c3ccccc13)[C@@](C2)(C(=O)OC)c1cc2c(cc1OC)N(C)[C@@H]1[C@]22CCN3CC=C[C@](CC)([C@@H]23)[C@@H](OC(C)=O)[C@]1(O)C(=O)OC	other
BRD-K01225247-003-02-2	HARMOL HYDROCHLORIDE	85787099	68094	Cc1nccc2c3ccc(O)cc3[nH]c12	unknown
BRD-K01225247-311-03-7	Harmol hydrochloride monohydrate	85788794	68094	Cc1nccc2c3ccc(O)cc3[nH]c12	unknown
BRD-K01244426-236-05-5	Cloxacillin sodium salt	85787955	6098	Cc1onc(c1C(=O)N[C@H]1[C@H]2SC(C)(C)[C@@H](N2C1=O)C(O)=O)-c1ccccc1Cl	antibiotic
BRD-K01292756-001-06-0	PIMOZIDE	85788245	16362	Fc1ccc(cc1)C(CCCN1CCC(CC1)n1c2ccccc2[nH]c1=O)c1ccc(F)cc1	GPCR modulator
BRD-K01416914-001-02-3	SIMAZINE	85789617	5216	CCNc1nc(Cl)nc(NCC)n1	other
BRD-K01473791-001-02-2	2,4-DICHLOROPHENOXYACETIC ACID	85789626	1486	OC(=O)COc1ccc(Cl)cc1Cl	other
BRD-K01493881-001-10-4	APIGENIN	85787254	5280443	Oc1ccc(cc1)-c1cc(=O)c2c(O)cc(O)cc2o1	unknown
BRD-K01507359-001-03-9	Rifampicin	85788981	44634696	CO[C@H]1\C=C\O[C@@]2(C)Oc3c(C2=O)c2c(O)c(\C=N\N4CCN(C)CC4)c(NC(=O)\C(C)=C/C=C/[C@H](C)[C@H](O)[C@@H](C)[C@@H](O)[C@@H](C)[C@H](OC(C)=O)[C@@H]1C)c(O)c2c(O)c3C	antibiotic
BRD-K01555864-001-02-8	DIBENZOYLMETHANE	85787425	8433	O=C(CC(=O)c1ccccc1)c1ccccc1	unknown
BRD-K01567962-001-06-5	SP-600125	85787279	8515	O=C1c2ccccc2-c2n[nH]c3cccc1c23	kinase inhibitor
BRD-K01624546-001-02-8	DOCOSATRIENOIC ACID (22:3 n-3)	85787687	5312557	CC\C=C/C\C=C/C\C=C/CCCCCCCCCCCC(O)=O	other
BRD-K01648091-001-01-8	LE 300	85788766	4350931	CN1CCc2c(Cc3ccccc3CC1)[nH]c1ccccc21	unknown
BRD-K01663662-003-03-8	Diphenidol hydrochloride	85787519	3055	OC(CCCN1CCCCC1)(c1ccccc1)c1ccccc1	GPCR modulator
BRD-K01815685-001-02-3	INDOLE-3-CARBINOL	85789331	3712	OCc1c[nH]c2ccccc12	unknown
BRD-K01824921-001-02-9	1,3-DIPROPYL-8-CYCLOPENTYLXANTHINE [DPCPX]	85789673	1329	CCCn1c2[nH]c(nc2c(=O)n(CCC)c1=O)C1CCCC1	GPCR modulator
BRD-K01836637-001-03-6	OSAJIN	85789531	95168	CC(C)=CCc1c(O)c2c(occ(-c3ccc(O)cc3)c2=O)c2C=CC(C)(C)Oc12	unknown
BRD-K01868942-001-01-3	RS 23597-190	85787822	182593	COc1cc(N)c(Cl)cc1C(=O)OCCCN1CCCCC1	GPCR modulator
BRD-K01902415-001-02-6	WY-14643	85787708	5694	Cc1cccc(Nc2cc(Cl)nc(SCC(O)=O)n2)c1C	other
BRD-K01950558-001-05-5	Succinylsulfathiazole	85788486	5315	OC(=O)CCC(=O)Nc1ccc(cc1)S(=O)(=O)Nc1nccs1	antibiotic
BRD-K01978082-001-02-8	10-hydroxycamptothecin	85788544	119122	CC[C@@]1(O)C(=O)OCc2c1cc1-c3nc4cccc(O)c4cc3Cn1c2=O	other
BRD-K02070226-001-02-0	PACHYRRHIZIN	85789639	101277	COc1cc2OCOc2cc1-c1cc2cc3ccoc3cc2oc1=O	unknown
BRD-K02265150-001-05-9	Amoxapine	85787901	2170	Clc1ccc2Oc3ccccc3N=C(N3CCNCC3)c2c1	GPCR modulator
BRD-K02275692-003-03-4	Cefotiam hydrochloride	85788073	43708	CN(C)CCn1nnnc1SCC1=C(N2[C@H](SC1)[C@H](NC(=O)Cc1csc(N)n1)C2=O)C(O)=O	antibiotic
BRD-K02292852-335-03-1	Cefoperazone dihydrate	85788467	44187	CCN1CCN(C(=O)N[C@@H](C(=O)N[C@H]2[C@H]3SCC(CSc4nnnn4C)=C(N3C2=O)C(O)=O)c2ccc(O)cc2)C(=O)C1=O	antibiotic
BRD-K02404261-001-03-5	CAFFEINE	85789159	2519	Cn1cnc2n(C)c(=O)n(C)c(=O)c12	GPCR modulator
BRD-K02407574-001-03-0	Parbendazole	85788909	26596	CCCCc1ccc2[nH]c(NC(=O)OC)nc2c1	antibiotic
BRD-K02548315-001-02-7	ALACHLOR	85789236	2078	CCc1cccc(CC)c1N(COC)C(=O)CCl	other
BRD-K02581333-001-01-8	Protein Tyrosine Phosphatase Inhibitor IV	85787199	25035942	CC(C)(c1ccc(NS(=O)(=O)C(F)(F)F)cc1)c1ccc(cc1)C(C)(C)c1cccc(NS(=O)(=O)C(F)(F)F)c1	other
BRD-K02607075-333-03-6	Tubocurarine chloride pentahydrate (+)	85787899	6713947	COc1cc2CCN(C)[C@H]3Cc4cccc(Oc5c(O)c(OC)cc6CC[N+](C)(C)[C@H](Cc7ccc(O)c(Oc1cc23)c7)c56)c4	other
BRD-K02637541-001-02-4	CELECOXIB	85789333	2662	Cc1ccc(cc1)-c1cc(nn1-c1ccc(cc1)S(N)(=O)=O)C(F)(F)F	anti-inflammatory
BRD-K02733959-236-02-8	Cefuroxime sodium salt	85787524	5479529	CO\N=C(/C(=O)N[C@H]1[C@H]2SCC(COC(N)=O)=C(N2C1=O)C(O)=O)c1ccco1	antibiotic
BRD-K02764365-001-03-7	Methiazole	85788081	6604471	COC(=O)Nc1nc2cc(SC(C)C)ccc2[nH]1	antibiotic
BRD-K02837237-001-02-9	S,S,S,-TRIBUTYLPHOSPHOROTRITHIOATE	85789629	5125	CCCCSP(=O)(SCCCC)SCCCC	unknown
BRD-K02855712-001-02-5	2-METHOXYXANTHONE	85787091	71034	COc1ccc2oc3ccccc3c(=O)c2c1	unknown
BRD-K02867583-300-05-5	Minaprine dihydrochloride	85787830	4199	Cc1cc(nnc1NCCN1CCOCC1)-c1ccccc1	other
BRD-K02909970-001-01-9	Compound 52	85787134	2856	CC(C)n1cnc2c(Nc3cccc(Cl)c3)nc(NCCO)nc12	unknown
BRD-K02953697-002-03-3	Naringin hydrate	85788810	442428	C[C@@H]1O[C@@H](O[C@@H]2[C@@H](O)[C@H](O)[C@@H](CO)O[C@H]2Oc2cc(O)c3C(=O)C[C@H](Oc3c2)c2ccc(O)cc2)[C@H](O)[C@H](O)[C@H]1O	unknown
BRD-K02965577-001-02-6	24,25-DIHYDROXYVITAMIN D3	85788725	12895035	C[C@H](CC[C@@H](O)C(C)(C)O)[C@H]1CC[C@@H]2[C@]1(C)CCC\C2=C/C=C1/C[C@@H](O)CCC1=C	unknown
BRD-K03015355-003-01-5	Forskolin, 7-Deacetyl-7-[O-(N-methylpiperazino)-g-butyryl]-, Dihydrochloride	85787213	9871875	CN1CCN(CCCC(=O)O[C@H]2[C@@H](O)[C@H]3C(C)(C)CC[C@H](O)[C@]3(C)[C@@]3(O)C(=O)C[C@@](C)(O[C@]23C)C=C)CC1	other
BRD-K03067624-300-02-9	Emetine dihydrochloride	85787857	10219	CC[C@H]1CN2CCc3cc(OC)c(OC)cc3[C@@H]2C[C@@H]1C[C@H]1NCCc2cc(OC)c(OC)cc12	antibiotic
BRD-K03070961-001-02-8	ARACHIDONIC ACID (20:4, n-6)	85788730	444899	CCCCC\C=C/C\C=C/C\C=C/C\C=C/CCCC(O)=O	Anti-inflammatory
BRD-K03319035-003-02-7	Maprotiline hydrochloride	85788854	4011	CNCCC[C@@]12CC[C@@H](c3ccccc13)c1ccccc21	membrane transport
BRD-K03440695-001-02-6	Boldine	85788037	10154	COc1cc-2c(C[C@@H]3N(C)CCc4cc(O)c(OC)c-2c34)cc1O	anti-inflammatory
BRD-K03463894-001-02-7	HAEMATOMMIC ACID	85789688	6710680	Cc1cc(O)c(C=O)c(O)c1C(O)=O	unknown
BRD-K03470412-001-02-5	2-PROPYL-3-HYDROXYETHYLENEPYRAN-4-ONE	85788002	40469790	CCCc1occc(=O)c1CC=O	unknown
BRD-K03600606-001-02-3	CATECHIN PENTABENZOATE	85787416	6708716	O=C(O[C@H]1Cc2c(OC(=O)c3ccccc3)cc(OC(=O)c3ccccc3)cc2O[C@@H]1c1ccc(OC(=O)c2ccccc2)c(OC(=O)c2ccccc2)c1)c1ccccc1	unknown
BRD-K03602135-236-02-1	Fluvastatin sodium salt	85787348	1548972	CC(C)n1c(\C=C\[C@H](O)C[C@H](O)CC(O)=O)c(-c2ccc(F)cc2)c2ccccc12	GPCR modulator
BRD-K03670461-001-03-8	TYRPHOSTIN 25	85787239	2061	Oc1cc(C=C(C#N)C#N)cc(O)c1O	kinase inhibitor
BRD-K03842655-001-02-1	PENITREM A	85788243	6610243	CC(=C)[C@H]1O[C@H]2CC[C@]3(C)[C@]4(C)[C@@H](CC[C@@]3(O)[C@]22O[C@@H]2[C@H]1O)[C@@H]1OC(C)(C)[C@H]2C[C@@H]3C(=C)Cc5c(Cl)cc6[nH]c4c1c6c5[C@]23O	other
BRD-K03981224-001-02-9	Ethisterone	85788056	5284557	C[C@]12CC[C@H]3[C@@H](CCC4=CC(=O)CC[C@]34C)[C@@H]1CC[C@@]2(O)C#C	other
BRD-K04010869-001-02-6	PROSTAGLANDIN A1	85787700	5281912	CCCCC[C@H](O)\C=C\[C@H]1C=CC(=O)[C@@H]1CCCCCCC(O)=O	anti-inflammatory
BRD-K04046242-001-03-6	Equilin	85787335	223368	C[C@]12CC[C@H]3C(=CCc4cc(O)ccc34)[C@@H]1CCC2=O	other
BRD-K04111260-001-01-9	S(-)-RACLOPRIDE	85788759	3033769	CCN1CCC[C@H]1CNC(=O)c1c(O)c(Cl)cc(Cl)c1OC	GPCR modulator
BRD-K04185004-003-03-6	Benoxinate hydrochloride	85787520	4633	CCCCOc1cc(ccc1N)C(=O)OCCN(CC)CC	other
BRD-K04218075-048-03-4	Clomiphene citrate (Z,E)	85788573	1548953	CCN(CC)CCOc1ccc(cc1)C(\c1ccccc1)=C(\Cl)c1ccccc1	other
BRD-K04430056-001-02-9	7-NITROINDAZOLE	85789332	1893	[O-][N+](=O)c1cccc2cn[nH]c12	other
BRD-K04704168-003-03-6	Clemizole hydrochloride	85788561	2782	Clc1ccc(Cn2c(CN3CCCC3)nc3ccccc23)cc1	GPCR modulator
BRD-K04804440-311-02-3	Ciprofloxacin hydrochloride	85787840	2764	OC(=O)c1cn(C2CC2)c2cc(N3CCNCC3)c(F)cc2c1=O	antibiotic
BRD-K04877770-001-03-4	B581	85788268	132887	CSCC[C@H](NC(=O)[C@H](Cc1ccccc1)NC[C@@H](NC[C@@H](N)CS)C(C)C)C(O)=O	other
BRD-K04976539-001-01-0	Aminogenistein	85787178	125519	Nc1ccc(cc1)-c1cc(=O)c2cc(O)ccc2o1	kinase inhibitor
BRD-K05181463-001-01-6	L-741,626	85788761	133633	OC1(CCN(Cc2c[nH]c3ccccc23)CC1)c1ccc(Cl)cc1	GPCR modulator
BRD-K05236810-001-05-9	Luteolin	85788780	5280445	Oc1cc(O)c2c(c1)oc(cc2=O)-c1ccc(O)c(O)c1	unknown
BRD-K05361803-001-01-3	SC-10	85787228	5175	CCCCCCCNS(=O)(=O)c1cccc2c(Cl)cccc12	unknown
BRD-K05395900-322-02-1	NICOTINE DITARTRATE	85788514	89594	CN1CCC[C@H]1c1cccnc1	GPCR modulator
BRD-K05434375-001-04-0	HA-1004	85787772	3546	NC(=N)NCCNS(=O)(=O)c1cccc2cnccc12	ion channel modulator
BRD-K05528470-001-01-9	L-745,870	85788363	5311200	Clc1ccc(cc1)N1CCN(Cc2c[nH]c3ncccc23)CC1	GPCR modulator
BRD-K05653692-001-02-5	DL-PDMP	85787685	6610216	CCCCCCCCCC(=O)N[C@H](CN1CCOCC1)[C@H](O)c1ccccc1	other
BRD-K05673000-323-02-8	Dicloxacillin sodium salt	85788067	18381	Cc1onc(c1C(=O)N[C@H]1[C@H]2SC(C)(C)[C@@H](N2C1=O)C(O)=O)-c1c(Cl)cccc1Cl	antibiotic
BRD-K05737787-001-02-2	ISOEUGENITOL	85789226	5318562	Cc1cc(=O)c2c(O)cc(O)c(C)c2o1	unknown
BRD-K05901394-001-01-1	S(+)-TERGURIDE	85788768	11957722	CCN(CC)C(=O)N[C@@H]1C[C@H]2[C@@H](Cc3c[nH]c4cccc2c34)N(C)C1	GPCR modulator
BRD-K05906022-001-03-6	LIMONIN	85789267	179651	CC1(C)O[C@H]2CC(=O)OC[C@@]22[C@H]1CC(=O)[C@]1(C)[C@@H]2CC[C@@]2(C)[C@@H](OC(=O)[C@H]3O[C@@]123)c1ccoc1	unknown
BRD-K05977355-001-02-6	FLUCONAZOLE	85788523	3365	OC(Cn1cncn1)(Cn1cncn1)c1ccc(F)cc1F	antibiotic
BRD-K05977380-001-01-7	1-(1-NAPHTHYL)PIPERAZINE	85788302	1342	C1CN(CCN1)c1cccc2ccccc12	other
BRD-K06147391-003-01-9	TELENZEPINE HYDROCHLORIDE	85789427	5387	CN1CCN(CC(=O)N2c3c(C)scc3C(=O)Nc3ccccc23)CC1	GPCR modulator
BRD-K06147391-300-03-5	Telenzepine dihydrochloride	85788452	5387	CN1CCN(CC(=O)N2c3c(C)scc3C(=O)Nc3ccccc23)CC1	GPCR modulator
BRD-K06181161-048-04-5	Carbetapentane citrate	85788853	2562	CCN(CC)CCOCCOC(=O)C1(CCCC1)c1ccccc1	other
BRD-K06208435-001-02-9	YS035	85788257	5714	COc1ccc(CCN(C)CCc2ccc(OC)c(OC)c2)cc1OC	ion channel modulator
BRD-K06439119-001-02-3	N-METHYLANTHRANILIC ACID	85789223	67069	CNc1ccccc1C(O)=O	unknown
BRD-K06467078-003-03-7	Corynanthine hydrochloride	85789359	92766	COC(=O)[C@@H]1[C@@H](O)CC[C@H]2CN3CCc4c([nH]c5ccccc45)[C@@H]3C[C@H]12	GPCR modulator
BRD-K06543683-001-04-4	Ro 31-8220	85787768	5083	Cn1cc(C2=C(C(=O)NC2=O)c2cn(CCCSC(N)=N)c3ccccc23)c2ccccc12	kinase inhibitor
BRD-K06854232-001-02-5	AM-580	85788728	2126	CC1(C)CCC(C)(C)c2cc(ccc12)C(=O)Nc1ccc(cc1)C(O)=O	GPCR modulator
BRD-K06902185-001-05-2	MINOXIDIL	85788739	4201	Nc1cc(nc(N)[n+]1[O-])N1CCCCC1	other
BRD-K06982184-001-04-8	Caffeic acid	85787363	689043	OC(=O)C=Cc1ccc(O)c(O)c1	GPCR modulator
BRD-K07055988-001-02-4	Tosyl-Phe-CMK (TPCK)	85787446	439647	Cc1ccc(cc1)S(=O)(=O)N[C@@H](Cc1ccccc1)C(=O)CCl	other
BRD-K07079548-001-01-9	R(-)-N-ALLYLNORAPOMORPHINE	85788031	838674	Oc1ccc2C[C@H]3N(CC=C)CCc4cccc(c34)-c2c1O	GPCR modulator
BRD-K07208025-001-06-5	Trimethoprim	85788427	5578	COc1cc(Cc2cnc(N)nc2N)cc(OC)c1OC	antibiotic
BRD-K07212038-001-02-1	SELINIDIN	85787403	668081	C\C=C(\C)C(=O)O[C@@H]1Cc2c(OC1(C)C)ccc1ccc(=O)oc21	other
BRD-K07220430-001-03-6	Cinnarizine	85788038	1547484	C(\C=C\c1ccccc1)N1CCN(CC1)C(c1ccccc1)c1ccccc1	GPCR modulator
BRD-K07396820-001-02-4	8-IODOCATECHIN TETRAMETHYL ETHER	85789580	6708556	COc1ccc(cc1OC)[C@H]1Oc2c(I)c(OC)cc(OC)c2C[C@@H]1O	unknown
BRD-K07572174-001-02-2	CURCUMIN	85789755	969516	COc1cc(ccc1O)\C=C\C(=O)CC(=O)\C=C\c1ccc(O)c(OC)c1	anti-inflammatory
BRD-K07691486-001-05-6	roscovitine	85787284	160355	CC[C@H](CO)Nc1nc(NCc2ccccc2)c2ncn(C(C)C)c2n1	kinase inhibitor
BRD-K07753030-003-01-0	ACECAINIDE HYDROCHLORIDE	85787419	4342	CCN(CC)CCNC(=O)c1ccc(NC(C)=O)cc1	ion channel modulator
BRD-K07762753-001-01-0	Aminopurvalanol A	85787235	6604931	CC(C)[C@H](CO)Nc1nc(Nc2cc(N)cc(Cl)c2)c2ncn(C(C)C)c2n1	kinase inhibitor
BRD-K07780396-001-01-5	Bisindolylmaleimide V	85787179	2400	CN1C(=O)C(c2c[nH]c3ccccc23)=C(C1=O)c1c[nH]c2ccccc12	kinase inhibitor
BRD-K07888196-001-01-8	AG 538	85787177	5328760	Oc1ccc(\C=C(/C#N)C(=O)c2ccc(O)c(O)c2)cc1O	kinase inhibitor
BRD-K07996107-001-03-3	Harpagoside	85788893	5281542	C[C@@]1(C[C@@H](O)[C@]2(O)C=CO[C@@H](O[C@@H]3O[C@H](CO)[C@@H](O)[C@H](O)[C@H]3O)[C@H]12)OC(=O)\C=C\c1ccccc1	anti-inflammatory
BRD-K08033334-003-02-7	LINCOMYCIN HYDROCHLORIDE	85789195	5702079	CCC[C@@H]1C[C@H](N(C)C1)C(=O)N[C@@H]([C@H](C)O)[C@H]1O[C@H](SC)[C@H](O)[C@@H](O)[C@H]1O	antibiotic
BRD-K08078237-001-07-3	TETRANDRINE	85788743	73078	COc1ccc2C[C@@H]3N(C)CCc4cc(OC)c(OC)c(Oc5cc6[C@H](Cc7ccc(Oc1c2)cc7)N(C)CCc6cc5OC)c34	ion channel modulator
BRD-K08109516-001-01-1	L-701,324	85787790	115113	Oc1c(-c2cccc(Oc3ccccc3)c2)c(=O)[nH]c2cc(Cl)ccc12	GPCR modulator
BRD-K08111712-001-02-7	Chloramphenicol	85788773	5959	OC[C@@H](NC(=O)C(Cl)Cl)[C@H](O)c1ccc(cc1)[N+]([O-])=O	antibiotic
BRD-K08252256-236-05-6	Diclofenac sodium	85787843	3033	OC(=O)Cc1ccccc1Nc1c(Cl)cccc1Cl	anti-inflammatory
BRD-K08273968-001-05-9	Griseofulvin	85788792	441140	COc1cc(OC)c(Cl)c2O[C@]3([C@H](C)CC(=O)C=C3OC)C(=O)c12	antibiotic
BRD-K08287586-001-03-6	Butylparaben	85787382	7184	CCCCOC(=O)c1ccc(O)cc1	other
BRD-K08303368-001-02-7	CHLORPYRIFOS	85789238	2730	CCOP(=S)(OCC)Oc1nc(Cl)c(Cl)cc1Cl	other
BRD-K08310154-001-01-2	AG 1024	85787117	2044	CC(C)(C)c1cc(C=C(C#N)C#N)cc(Br)c1O	kinase inhibitor
BRD-K08362773-001-02-2	MACLUROXANTHONE	85789513	5281646	CC(C)(C=C)c1c2OC(C)(C)C=Cc2c(O)c2c1oc1c(O)c(O)ccc1c2=O	unknown
BRD-K08493205-001-02-3	SALICYL ALCOHOL	85789655	5146	OCc1ccccc1O	unknown
BRD-K08554278-001-02-4	Hoechst 33342 (cell permeable) (BisBenzimide)	85788275	1464	CCOc1ccc(cc1)-c1nc2cc(ccc2[nH]1)-c1nc2cc(ccc2[nH]1)N1CCN(C)CC1	unknown
BRD-K08556791-001-02-7	ETHOPROP	85789634	3289	CCCSP(=O)(OCC)SCCC	other
BRD-K08618283-001-02-0	PROPANIL	85789616	4933	CCC(=O)Nc1ccc(Cl)c(Cl)c1	other
BRD-K08619574-334-03-9	Thioproperazine dimesylate	85787495	9429	CN(C)S(=O)(=O)c1ccc2Sc3ccccc3N(CCCN3CCN(C)CC3)c2c1	unknown
BRD-K08714182-001-01-1	SERICETIN DIMETHYL ETHER	85788952	6710761	COc1c2C=CC(C)(C)Oc2c(CC=C(C)C)c2oc(-c3ccccc3)c(OC)c(=O)c12	unknown
BRD-K08806317-050-03-6	Timolol maleate salt	85787378	33624	CC(C)(C)NC[C@H](O)COc1nsnc1N1CCOCC1	GPCR modulator
BRD-K08814982-001-02-9	RHETSININE	85787979	99652	CNc1ccccc1C(=O)N1CCc2c([nH]c3ccccc23)C1=O	other
BRD-K08825053-001-02-9	QUERCETIN TETRAMETHYL (5,7,3',4') ETHER	85789720	97142	COc1cc(OC)c2c(c1)oc(-c1ccc(OC)c(OC)c1)c(O)c2=O	unknown
BRD-K08832567-001-02-4	NARINGENIN	85789556	439246	Oc1ccc(cc1)[C@@H]1CC(=O)c2c(O)cc(O)cc2O1	other
BRD-K08939002-001-01-2	GSK-3b Inhibitor VI	85787113	6539171	ClCC(=O)c1cc(Br)c(Br)s1	kinase inhibitor
BRD-K08973992-001-03-9	LINOLEIC ACID	85787692	5280450	CCCCC\C=C/C\C=C/CCCCCCCC(O)=O	other
BRD-K08999871-001-05-5	Pipemidic acid	85787379	4831	CCn1cc(C(O)=O)c(=O)c2cnc(nc12)N1CCNCC1	antibiotic
BRD-K09100418-001-02-6	7-HYDROXY-8,4'-DIMETHOXYISOFLAVONE	85789524	5319771	COc1ccc(cc1)-c1coc2c(OC)c(O)ccc2c1=O	unknown
BRD-K09203354-001-02-4	7-HYDROXY-2'-METHOXYISOFLAVONE	85789584	5397276	COc1ccccc1-c1coc2cc(O)ccc2c1=O	unknown
BRD-K09255212-001-04-2	Clioquinol	85787383	2788	Oc1c(I)cc(Cl)c2cccnc12	antibiotic
BRD-K09397065-001-01-6	SR 57227A	85787816	131747	NC1CCN(CC1)c1cccc(Cl)n1	GPCR modulator
BRD-K09416995-001-06-8	Mevinolin (lovastatin)	85788283	53232	CC[C@H](C)C(=O)O[C@H]1C[C@@H](C)C=C2C=C[C@H](C)[C@H](CC[C@@H]3C[C@@H](O)CC(=O)O3)[C@@H]12	other
BRD-K09497549-001-03-6	Kawain	85787496	5281565	COC1=CC(=O)O[C@H](C1)\C=C\c1ccccc1	other
BRD-K09537769-001-01-6	DNA-PK Inhibitor II	85787186	9860529	O=c1cc(oc2c3ccccc3ccc12)N1CCOCC1	kinase inhibitor
BRD-K09598619-065-01-5	Vincristine	85787197	24058669	CC[C@]1(O)C[C@H]2CN(C1)CCc1c([nH]c3ccccc13)[C@@](C2)(C(=O)OC)c1cc2c(cc1OC)N(C=O)[C@@H]1[C@]22CCN3CC=C[C@@](CC)([C@@H]23)[C@@H](OC(C)=O)[C@]1(O)C(=O)OC	other
BRD-K09635134-001-02-4	MAPP, L-erythro	85787696	6610217	CCCCCCCCCCCCCC(=O)N[C@@H](C)[C@H](O)c1ccccc1	other
BRD-K09668667-001-02-0	BENZO[a]PYRENE	85787409	2336	c1ccc2c(c1)cc1ccc3cccc4ccc2c1c34	unknown
BRD-K09778810-001-01-5	FGIN-1-27	85788336	132496	CCCCCCN(CCCCCC)C(=O)Cc1c([nH]c2ccccc12)-c1ccc(F)cc1	other
BRD-K09821361-066-05-0	Deferoxamine mesylate	85788480	2973	CC(=O)N(O)CCCCCNC(=O)CCC(=O)N(O)CCCCCNC(=O)CCC(=O)N(O)CCCCCN	other
BRD-K09859624-004-03-9	Methantheline bromide	85787544	4097	CC[N+](C)(CC)CCOC(=O)C1c2ccccc2Oc2ccccc12	GPCR modulator
BRD-K09963420-066-03-4	Saquinavir mesylate	85788913	441243	CC(C)(C)NC(=O)[C@@H]1C[C@@H]2CCCC[C@@H]2CN1C[C@@H](O)[C@H](Cc1ccccc1)NC(=O)[C@H](CC(N)=O)NC(=O)c1ccc2ccccc2n1	antibiotic
BRD-K09991945-001-01-2	GSK-3 Inhibitor II	85787147	6539732	Ic1cccc(CSc2nnc(o2)-c2ccncc2)c1	kinase inhibitor
BRD-K10042277-001-02-7	N-DESMETHYLCLOZAPINE	85788311	2820	Clc1ccc2Nc3ccccc3C(=Nc2c1)N1CCNCC1	GPCR modulator
BRD-K10065684-001-03-3	DANTRON	85789570	2950	Oc1cccc2C(=O)c3cccc(O)c3C(=O)c12	other
BRD-K10098805-001-02-0	RHAPONTIN	85787100	637213	COc1ccc(\C=C\c2cc(O)cc(O[C@@H]3O[C@H](CO)[C@@H](O)[C@H](O)[C@H]3O)c2)cc1O	other
BRD-K10171338-001-02-1	ACETYLTRYPTOPHANAMIDE	85789728	94230	CC(=O)N[C@@H](Cc1c[nH]c2ccccc12)C(N)=O	unknown
BRD-K10176267-001-01-7	L-701,252	85787787	4237309	Oc1c(C(=O)C2CC2)c(=O)[nH]c2cc(Cl)ccc12	GPCR modulator
BRD-K10314788-003-04-4	Meclofenoxate hydrochloride	85787523	4039	CN(C)CCOC(=O)COc1ccc(Cl)cc1	unknown
BRD-K10385824-001-02-8	TPEN	85787295	5519	C(CN(Cc1ccccn1)Cc1ccccn1)N(Cc1ccccn1)Cc1ccccn1	other
BRD-K10505056-001-02-0	ISOTECTORIGENIN TRIMETHYL ETHER	85789227	3279840	COc1ccc(cc1)-c1coc2c(OC)c(OC)cc(OC)c2c1=O	unknown
BRD-K10647544-001-02-0	Furazolidone	85787354	5323714	[O-][N+](=O)c1ccc(C=NN2CCOC2=O)o1	antibiotic
BRD-K10670311-001-06-4	Sulfasalazine	85787939	5359476	OC(=O)c1cc(ccc1O)\N=N\c1ccc(cc1)S(=O)(=O)Nc1ccccn1	antibiotic
BRD-K10671814-001-05-6	Sulfaphenazole	85788816	5335	Nc1ccc(cc1)S(=O)(=O)Nc1ccnn1-c1ccccc1	antibiotic
BRD-K10870738-001-02-4	CDC	85787455	9905190	Oc1ccc(\C=C(\C#N)C(=O)OC\C=C\c2ccccc2)cc1O	unknown
BRD-K10974103-001-03-9	Diloxanide furoate	85787385	19529	CN(C(=O)C(Cl)Cl)c1ccc(OC(=O)c2ccco2)cc1	antibiotic
BRD-K10990317-001-01-1	CLOTHIAPINE	85787464	16351	CN1CCN(CC1)C1=Nc2ccccc2Sc2ccc(Cl)cc12	GPCR modulator
BRD-K10995081-001-05-5	Perphenazine	85789350	4748	OCCN1CCN(CCCN2c3ccccc3Sc3ccc(Cl)cc23)CC1	GPCR modulator
BRD-K11129031-001-05-1	Gemfibrozil	85788450	3463	Cc1ccc(C)c(OCCCC(C)(C)C(O)=O)c1	other
BRD-K11163873-001-02-8	Phenanthridinone [6(5H)-Phenanthridinone]	85787272	1853	O=c1[nH]c2ccccc2c2ccccc12	unknown
BRD-K11196887-001-05-5	Norfloxacin	85788448	4539	CCn1cc(C(O)=O)c(=O)c2cc(F)c(cc12)N1CCNCC1	antibiotic
BRD-K11298197-001-03-9	Florfenicol	85787370	114811	CS(=O)(=O)c1ccc(cc1)[C@@H](O)[C@@H](CF)NC(=O)C(Cl)Cl	antibiotic
BRD-K11399644-003-03-0	Phenformin hydrochloride	85787916	8249	NC(=N)NC(=N)NCCc1ccccc1	other
BRD-K11640013-001-02-6	SULFAMETHAZINE	85789325	5327	Cc1cc(C)nc(NS(=O)(=O)c2ccc(N)cc2)n1	antibiotic
BRD-K11640013-236-03-6	Sulfamethazine sodium salt	85788485	5327	Cc1cc(C)nc(NS(=O)(=O)c2ccc(N)cc2)n1	antibiotic
BRD-K11717138-001-03-0	Benzbromarone	85787503	2333	CCc1oc2ccccc2c1C(=O)c1cc(Br)c(O)c(Br)c1	other
BRD-K11742128-003-05-1	Triprolidine hydrochloride	85788432	5282443	Cc1ccc(cc1)C(=C/CN1CCCC1)\c1ccccn1	GPCR modulator
BRD-K11756522-001-03-2	FURAZOLIDONE	85789182	5323714	[O-][N+](=O)c1ccc(\C=N\N2CCOC2=O)o1	antibiotic
BRD-K11796549-001-01-1	2,3-DIOXO-6-NITRO-1,2,3,4-TETRAHYDROBENZO[F]QUINOXALINE-7-SULFONAMIDE	85787793	3272524	NS(=O)(=O)c1cccc2c1c(cc1[nH]c(=O)c(=O)[nH]c21)[N+]([O-])=O	other
BRD-K11813414-001-02-4	2-ISOPROPYL-3-METHOXYCINNAMIC ACID	85789697	5827643	COc1cccc(\C=C\C(O)=O)c1C(C)C	unknown
BRD-K11991978-001-02-6	alpha-MANGOSTIN	85787084	5281650	COc1c(O)cc2oc3cc(O)c(CC=C(C)C)c(O)c3c(=O)c2c1CC=C(C)C	unknown
BRD-K12102668-001-04-0	Nialamide	85789367	4472	O=C(CCNNC(=O)c1ccncc1)NCc1ccccc1	other
BRD-K12219985-001-04-8	GLIPIZIDE	85787718	3478	Cc1cnc(cn1)C(=O)NCCc1ccc(cc1)S(=O)(=O)NC(=O)NC1CCCCC1	other
BRD-K12244279-001-01-7	MEK1/2 Inhibitor	85787122	9549284	N\C(Sc1ccc(N)cc1)=C(\C#N)c1ccccc1C(F)(F)F	kinase inhibitor
BRD-K12260308-001-02-6	XANTHOXYLIN	85789518	66654	COc1cc(O)c(C(C)=O)c(OC)c1	unknown
BRD-K12336887-001-02-3	2-HYDROXYXANTHONE	85789288	74708	Oc1ccc2oc3ccccc3c(=O)c2c1	unknown
BRD-K12345912-001-02-3	JUAREZIC ACID	85789592	1549512	OC(=O)\C=C\C=C\c1ccccc1	unknown
BRD-K12427081-001-02-4	MENTHYL BENZOATE	85789576	170088	CC(C)[C@@H]1CC[C@@H](C)C[C@H]1OC(=O)c1ccccc1	unknown
BRD-K12513978-001-05-0	Fenbufen	85788430	3335	OC(=O)CCC(=O)c1ccc(cc1)-c1ccccc1	anti-inflammatory
BRD-K12539581-001-06-2	nocodazole	85787267	4122	COC(=O)Nc1nc2cc(ccc2[nH]1)C(=O)c1cccs1	other
BRD-K12568846-001-04-7	Amidopyrine	85788770	6009	CN(C)c1c(C)n(C)n(-c2ccccc2)c1=O	unknown
BRD-K12607659-001-02-3	4-ACETOXYPHENOL	85787088	96009	CC(=O)Oc1ccc(O)cc1	unknown
BRD-K12630395-003-03-8	Harmane hydrochloride	85787864	5281404	Cc1nccc2c3ccccc3[nH]c12	unknown
BRD-K12765235-304-03-8	Carbenoxolone disodium salt	85787318	636403	CC1(C)[C@H](CC[C@@]2(C)[C@H]1CC[C@]1(C)[C@@H]2C(=O)C=C2[C@@H]3C[C@](C)(CC[C@]3(C)CC[C@@]12C)C(O)=O)OC(=O)CCC(O)=O	other
BRD-K12807006-001-05-2	Kaempferol	85788890	5280863	Oc1ccc(cc1)-c1oc2cc(O)cc(O)c2c(=O)c1O	unknown
BRD-K12906962-001-02-1	DICHLOROBENZAMIL	85788734	6610300	N\C(NCc1ccc(Cl)cc1Cl)=N/C(=O)c1nc(Cl)c(N)nc1N	ion channel modulator
BRD-K12968785-001-03-4	BERGAPTEN	85789575	2355	COc1c2ccoc2cc2oc(=O)ccc12	other
BRD-K12994359-001-02-8	VALDECOXIB	85789263	119607	Cc1onc(c1-c1ccc(cc1)S(N)(=O)=O)-c1ccccc1	anti-inflammatory
BRD-K13027645-001-02-0	DIPHENYLUREA	85787093	7595	O=C(Nc1ccccc1)Nc1ccccc1	unknown
BRD-K13078532-001-05-2	Hydrochlorothiazide	85788795	3639	NS(=O)(=O)c1cc2c(NCNS2(=O)=O)cc1Cl	ion channel modulator
BRD-K13211965-001-01-4	L-741,742	85788362	133008	Cc1c(noc1-c1ccc(Cl)cc1)C1CCN(CCc2ccccc2)CC1	GPCR modulator
BRD-K13261168-001-01-4	LY-163,502	85788352	57242	CCCN1CCC[C@@H]2Cc3nc(N)ncc3C[C@@H]12	GPCR modulator
BRD-K13287209-003-01-6	Fascaplysin	85787215	73293	O=C1c2ccccc2-[n+]2ccc3c([nH]c4ccccc34)c12	kinase inhibitor
BRD-K13356952-001-10-3	Methazolamide	85788484	4100	CC(=O)N=c1sc(nn1C)S(N)(=O)=O	other
BRD-K13533483-001-03-0	Cyclosporin A	85788570	5284373	CC[C@@H]1NC(=O)[C@H]([C@H](O)[C@H](C)C\C=C\C)N(C)C(=O)[C@H](C(C)C)N(C)C(=O)[C@H](CC(C)C)N(C)C(=O)[C@H](CC(C)C)N(C)C(=O)[C@@H](C)NC(=O)[C@H](C)NC(=O)[C@H](CC(C)C)N(C)C(=O)[C@@H](NC(=O)[C@H](CC(C)C)N(C)C(=O)CN(C)C1=O)C(C)C	other
BRD-K13544237-001-01-0	R(-)-PROPYLNORAPOMORPHINE	85788374	167715	CCCN1CCc2cccc-3c2[C@H]1Cc1ccc(O)c(O)c-31	GPCR modulator
BRD-K13571841-001-03-7	pepstatin	85787271	5478883	CC(C)C[C@H](NC(=O)[C@H](C)NC(=O)C[C@H](O)[C@H](CC(C)C)NC(=O)[C@@H](NC(=O)[C@@H](NC(=O)CC(C)C)C(C)C)C(C)C)[C@@H](O)CC(O)=O	antibiotic
BRD-K13819402-003-02-9	DESOXYPEGANINE HYDROCHLORIDE	85789702	442894	C1CN2Cc3ccccc3N=C2C1	other
BRD-K13926615-003-01-7	VARDENAFIL HYDROCHLORIDE	85789651	110634	CCCc1nc(C)c2n1nc([nH]c2=O)-c1cc(ccc1OCC)S(=O)(=O)N1CCN(CC)CC1	other
BRD-K13994703-001-02-0	propranolol (S-)	85787277	91536	CC(C)NC[C@H](O)COc1cccc2ccccc12	GPCR modulator
BRD-K14116214-001-04-7	Sulfamonomethoxine	85787323	5332	COc1cc(NS(=O)(=O)c2ccc(N)cc2)ncn1	antibiotic
BRD-K14200658-001-02-6	Syrosingopine	85787488	6769	CCOC(=O)Oc1c(OC)cc(cc1OC)C(=O)O[C@@H]1C[C@@H]2CN3CCc4c([nH]c5cc(OC)ccc45)[C@H]3C[C@@H]2[C@@H]([C@H]1OC)C(=O)OC	membrane transport
BRD-K14204120-003-02-4	Ranitidine hydrochloride	85788979	657345	CN\C(NCCSCc1ccc(CN(C)C)o1)=C\[N+]([O-])=O	GPCR modulator
BRD-K14221570-236-01-1	Benzopurpurin (B)	85787209	13817	Cc1cc(ccc1N=Nc1cc(c2ccccc2c1N)S(O)(=O)=O)-c1ccc(N=Nc2cc(c3ccccc3c2N)S(O)(=O)=O)c(C)c1	unknown
BRD-K14262397-001-03-0	3-PRENYL-4-HYDROXYACETOPHENONE	85789574	442916	CC(C)=CCc1cc(ccc1O)C(C)=O	unknown
BRD-K14282469-001-01-5	LY-165,163	85788318	121930	Nc1ccc(CCN2CCN(CC2)c2cccc(c2)C(F)(F)F)cc1	GPCR modulator
BRD-K14359826-001-01-9	Ryanodine, 9,21-Dehydro-	85787212	24086267	CC(C)[C@@]1(C)[C@@H]([C@H](OO)c2ccc[nH]2)[C@@]2(O)[C@@]3(C)C[C@@]4(O)O[C@@]5([C@H](O)C(=C)CC[C@]35O)[C@@]2(O)[C@]14C	ion channel modulator
BRD-K14496212-001-01-1	BROMOCRIPTINE	85788755	31101	CC(C)C[C@@H]1N2C(=O)[C@](NC(=O)[C@H]3CN(C)[C@@H]4Cc5c(Br)[nH]c6cccc(C4=C3)c56)(O[C@@]2(O)[C@@H]2CCCN2C1=O)C(C)C	GPCR modulator
BRD-K14520048-001-02-6	VERATRIC ACID	85788940	7121	COc1ccc(cc1OC)C(O)=O	unknown
BRD-K14536225-001-02-7	PICEID	85787418	5316606	COc1ccc(\C=C\c2cc(O)cc(O[C@@H]3O[C@H](CO)[C@@H](O)[C@H](O)[C@H]3O)c2)cc1	unknown
BRD-K14693417-001-02-4	CINCHONINE	85789219	5702153	O[C@@H]([C@H]1C[C@@H]2CC[N@]1C[C@@H]2C=C)c1ccnc2ccccc12	antibiotic
BRD-K14704277-001-05-1	Cinoxacin	85788415	2762	CCn1nc(C(O)=O)c(=O)c2cc3OCOc3cc12	antibiotic
BRD-K14705039-001-05-7	Sulfathiazole	85788815	5340	Nc1ccc(cc1)S(=O)(=O)Nc1nccs1	antibiotic
BRD-K14756138-003-02-3	HARMALOL HYDROCHLORIDE	85789593	5353656	CC1=NCCc2c1[nH]c1cc(O)ccc21	other
BRD-K14756138-310-03-0	Harmalol hydrochloride dihydrate	85787863	5353656	CC1=NCCc2c1[nH]c1cc(O)ccc21	other
BRD-K14765469-003-02-3	L(-)-vesamicol hydrochloride	85787371	659840	O[C@@H]1CCCC[C@H]1N1CCC(CC1)c1ccccc1	other
BRD-K14796088-003-06-0	Berberine chloride	85787842	2353	COc1ccc2cc3-c4cc5OCOc5cc4CC[n+]3cc2c1OC	other
BRD-K14821540-001-02-1	FCCP	85787767	3330	FC(F)(F)Oc1ccc(NN=C(C#N)C#N)cc1	other
BRD-K14844937-001-01-6	METHYL-6,7-DIMETHOXY-4-ETHYL-beta-CARBOLINE-3-CARBOXYLATE	85788323	104999	CCc1c(ncc2[nH]c3cc(OC)c(OC)cc3c12)C(=O)OC	unknown
BRD-K14888893-001-02-3	Minoxidil	85788568	4201	Nc1cc(nc(=N)n1O)N1CCCCC1	other
BRD-K14965640-001-03-3	S-(+)-ibuprofen	85787377	39912	CC(C)Cc1ccc(cc1)[C@H](C)C(O)=O	anti-inflammatory
BRD-K14993104-001-03-4	Bemegride	85787366	2310	CCC1(C)CC(=O)NC(=O)C1	other
BRD-K15025317-001-04-5	BAY 11-7082	85787778	5353431	Cc1ccc(cc1)S(=O)(=O)\C=C\C#N	kinase inhibitor
BRD-K15143638-001-02-2	RETUSIN DIMETHYL ETHER	85787094	6708732	COc1ccc(cc1)-c1coc2c(OC)c(OC)ccc2c1=O	other
BRD-K15164005-001-01-5	Apoptosis Activator II	85787201	1901244	Clc1ccc(CN2C(=O)C(=O)c3ccccc23)cc1Cl	other
BRD-K15464532-001-02-9	2,3,4-TRIHYDROXY-4'-ETHOXYBENZOPHENONE	85789517	6708739	CCOc1ccc(cc1)C(=O)c1ccc(O)c(O)c1O	unknown
BRD-K15519488-001-01-6	1-[1-(2-BENZO[b]THIENYL)CYCLOHEXYL)]PIPERIDINE	85788341	123692	C1CCN(CC1)C1(CCCCC1)c1cc2ccccc2s1	GPCR modulator
BRD-K15563106-001-02-4	PHLORETIN	85789277	4788	Oc1ccc(CCC(=O)c2c(O)cc(O)cc2O)cc1	membrane transport
BRD-K15567136-003-06-6	Papaverine hydrochloride	85787886	4680	COc1ccc(Cc2nccc3cc(OC)c(OC)cc23)cc1OC	other
BRD-K15567837-001-02-1	Clopamide	85788572	12492	C[C@H]1CCC[C@@H](C)N1NC(=O)c1ccc(Cl)c(c1)S(N)(=O)=O	ion channel modulator
BRD-K15715913-001-01-5	FLUPERLAPINE	85787799	49381	CN1CCN(CC1)C1=Nc2cc(F)ccc2Cc2ccccc12	GPCR modulator
BRD-K15868788-001-01-4	SDZ 205,557	85787826	5191	CCN(CC)CCOC(=O)c1cc(Cl)c(N)cc1OC	GPCR modulator
BRD-K15933101-003-01-2	Ropinirole HCl	85787467	5095	CCCN(CCC)CCc1cccc2NC(=O)Cc12	GPCR modulator
BRD-K15935639-001-02-0	Z-Leu3-VS	85787301	5497183	CC(C)C[C@H](NC(=O)[C@H](CC(C)C)NC(=O)[C@H](CC(C)C)NC(=O)OCc1ccccc1)\C=C\S(C)(=O)=O	other
BRD-K16115965-001-02-2	4,7-DIMETHOXYFLAVONE	85788520	466269	COc1ccc(cc1)-c1cc(=O)c2ccc(OC)cc2o1	unknown
BRD-K16117851-001-01-7	ROBUSTONE	85788934	5983661	CC1(C)Oc2cc3occ(-c4ccc5OCOc5c4)c(=O)c3c(O)c2C=C1	unknown
BRD-K16195444-001-01-7	OXYMETAZOLINE	85787828	4636	Cc1cc(c(O)c(C)c1CC1=NCCN1)C(C)(C)C	GPCR modulator
BRD-K16474819-001-02-1	METACETAMOL	85789311	12124	CC(=O)Nc1cccc(O)c1	other
BRD-K16508793-001-01-8	DIAZEPAM	85788516	3016	CN1c2ccc(Cl)cc2C(=NCC1=O)c1ccccc1	other
BRD-K16542329-001-05-1	zaprinast	85787730	5722	CCCOc1ccccc1-c1nc2[nH]nnc2c(=O)[nH]1	other
BRD-K16551401-003-01-8	PNU 22394 HCl	85788312	27559	Cn1c2CCNCCc2c2ccccc12	GPCR modulator
BRD-K16604360-001-01-8	R(-)-2,10,11-TRIHYDROXY-N-PROPYL-NORAPORPHINE	85788372	6603798	CCCN1CCc2cc(O)cc-3c2[C@H]1Cc1ccc(O)c(O)c-31	GPCR modulator
BRD-K16652251-001-02-7	ACETOCHLOR	85789637	1988	CCOCN(C(=O)CCl)c1c(C)cccc1CC	other
BRD-K16664969-001-01-7	GTP-14564	85787171	3385203	c1ccc(cc1)-c1n[nH]c2c1oc1ccccc21	kinase inhibitor
BRD-K16977723-001-01-0	PP3	85787176	4879	Nc1ncnc2n(ncc12)-c1ccccc1	unknown
BRD-K17016787-001-03-5	Estriol	85788080	5756	C[C@]12CC[C@H]3[C@@H](CCc4cc(O)ccc34)[C@@H]1C[C@@H](O)[C@@H]2O	other
BRD-K17040651-001-02-0	ADRENIC ACID (22:4, n-6)	85788017	5497181	CCCCC\C=C/C\C=C/C\C=C/C\C=C/CCCCCC(O)=O	other
BRD-K17223896-001-02-7	CHLOROXYLENOL	85789536	2723	Cc1cc(O)cc(C)c1Cl	antibiotic
BRD-K17294426-050-05-7	Clebopride maleate	85788857	2780	COc1cc(N)c(Cl)cc1C(=O)NC1CCN(Cc2ccccc2)CC1	GPCR modulator
BRD-K17368287-001-03-5	Adrenosterone	85787365	223997	C[C@]12CC(=O)[C@H]3[C@@H](CCC4=CC(=O)CC[C@]34C)[C@@H]1CCC2=O	other
BRD-K17378184-300-03-4	DO 897/99	85788982	3038495	COc1ccccc1N1CCN(CCCCNC(=O)c2ccc3ccccc3c2)CC1	unknown
BRD-K17516382-001-01-7	Alsterpaullone	85787109	5005498	[O-][N+](=O)c1ccc2[nH]c-3c(CC(=O)Nc4ccccc-34)c2c1	kinase inhibitor
BRD-K17565903-066-05-8	Pridinol methanesulfonate salt	85788391	4904	OC(CCN1CCCCC1)(c1ccccc1)c1ccccc1	other
BRD-K17674993-001-03-1	Diflorasone Diacetate	85787968	71414	C[C@H]1C[C@H]2[C@@H]3C[C@H](F)C4=CC(=O)C=C[C@]4(C)[C@@]3(F)[C@@H](O)C[C@]2(C)[C@@]1(OC(C)=O)C(=O)COC(C)=O	anti-inflammatory
BRD-K17743697-066-01-0	KB-R7943	85787185	4534086	NC(=N)SCCc1ccc(OCc2ccc(cc2)[N+]([O-])=O)cc1	ion channel modulator
BRD-K17850764-001-02-6	CLOPROSTENOL	85787684	5311053	O[C@@H](COc1cccc(Cl)c1)\C=C\[C@H]1[C@H](O)C[C@H](O)[C@@H]1C\C=C/CCCC(O)=O	other
BRD-K17894950-001-04-4	Indirubin	85787286	5318433	O=C1Nc2ccccc2\C1=C1\Nc2ccccc2C1=O	unknown
BRD-K17953061-001-02-8	staurosporine	85787454	44259	CN[C@@H]1C[C@H]2O[C@@](C)([C@@H]1OC)n1c3ccccc3c3c4CNC(=O)c4c4c5ccccc5n2c4c13	kinase inhibitor
BRD-K18059238-001-02-1	GAMMA-LINOLENIC ACID (18:3 n-6)	85787690	5280933	CCCCC\C=C/C\C=C/C\C=C/CCCCC(O)=O	other
BRD-K18149487-001-02-8	KUHLMANNIN	85789310	4412068	COc1c(O)cc2c(cc(=O)oc2c1OC)-c1ccccc1	unknown
BRD-K18172896-001-01-7	5-alpha-PREGNAN-3-alpha-OL-20-ONE	85788331	92786	CC(=O)[C@H]1CC[C@H]2[C@@H]3CC[C@H]4C[C@H](O)CC[C@]4(C)[C@H]3CC[C@]12C	other
BRD-K18250272-003-03-7	Propoxycaine hydrochloride	85788912	6843	CCCOc1cc(N)ccc1C(=O)OCCN(CC)CC	ion channel modulator
BRD-K18438502-001-02-6	PINOSYLVIN METHYL ETHER	85789149	5281719	COc1cc(O)cc(\C=C\c2ccccc2)c1	unknown
BRD-K18518344-001-03-5	Digitoxigenin	85788039	4369270	C[C@]12CC[C@H]3[C@@H](CC[C@@H]4C[C@@H](O)CC[C@]34C)[C@@]1(O)CC[C@@H]2C1=CC(=O)OC1	other
BRD-K18550767-001-02-8	BERGENIN	85789567	6708706	COc1c(O)cc2C(=O)O[C@H]3[C@@H](O)[C@H](O)[C@@H](CO)O[C@@H]3c2c1O	Anti-inflammatory
BRD-K18574842-323-03-3	Nafcillin sodium salt monohydrate	85787326	8982	CCOc1ccc2ccccc2c1C(=O)N[C@H]1[C@H]2SC(C)(C)[C@@H](N2C1=O)C(O)=O	antibiotic
BRD-K18619710-001-03-7	Digoxigenin	85787369	15478	C[C@@]12[C@H](CC[C@]1(O)[C@@H]1CC[C@@H]3C[C@@H](O)CC[C@]3(C)[C@H]1C[C@H]2O)C1=CC(=O)OC1	other
BRD-K18677154-001-01-2	2,3-Dichloro-5,8-dihydroxy-1,4-naphthoquinone	85787115	4407	Oc1ccc(O)c2C(=O)C(Cl)=C(Cl)C(=O)c12	unknown
BRD-K18742343-001-03-2	H-8	85787245	3540	CNCCNS(=O)(=O)c1cccc2cnccc12	kinase inhibitor
BRD-K18787491-001-04-5	U-0126	85788232	3006531	N\C(Sc1ccccc1N)=C(C#N)/C(C#N)=C(\N)Sc1ccccc1N	kinase inhibitor
BRD-K18909381-001-01-4	CGS 12066B	85787308	2689	CN1CCN(CC1)c1nc2cc(ccc2n2cccc12)C(F)(F)F	GPCR modulator
BRD-K18910433-001-04-4	ESTRADIOL	85788274	5757	C[C@]12CC[C@H]3[C@@H](CCc4cc(O)ccc34)[C@@H]1CC[C@@H]2O	other
BRD-K18922609-004-04-1	Neostigmine bromide	85787484	4456	CN(C)C(=O)Oc1cccc(c1)[N+](C)(C)C	other
BRD-K18935966-001-02-0	Indanocine	85787127	5470230	COc1cc2C\C(C(=O)c2c(N)c1OC)=C/c1cc(C)c(O)c(C)c1	other
BRD-K19111024-001-05-0	Clofibric acid	85788376	2797	CC(C)(Oc1ccc(Cl)cc1)C(O)=O	other
BRD-K19227686-001-02-0	PHENOLPHTHALEIN	85789656	4764	Oc1ccc(cc1)C1(OC(=O)c2ccccc12)c1ccc(O)cc1	unknown
BRD-K19295594-001-06-9	Gossypol	85789364	3503	CC(C)c1c(O)c(O)c(C=O)c2c(O)c(c(C)cc12)-c1c(C)cc2c(C(C)C)c(O)c(O)c(C=O)c2c1O	other
BRD-K19295594-015-02-8	GOSSYPOL-ACETIC ACID COMPLEX	85789319	3503	CC(C)c1c(O)c(O)c(C=O)c2c(O)c(c(C)cc12)-c1c(C)cc2c(C(C)C)c(O)c(O)c(C=O)c2c1O	other
BRD-K19309090-300-03-0	SR-95639A	85787508	195165	C(CN1CCOCC1)Nc1cc2CCCc3ccccc3-c2nn1	GPCR modulator
BRD-K19352500-070-02-5	PROCHLORPERAZINE EDISYLATE	85789245	4917	CN1CCN(CCCN2c3ccccc3Sc3ccc(Cl)cc23)CC1	GPCR modulator
BRD-K19352500-332-03-7	Prochlorperazine dimaleate	85789345	4917	CN1CCN(CCCN2c3ccccc3Sc3ccc(Cl)cc23)CC1	GPCR modulator
BRD-K19360254-001-01-3	ERGOCORNINE	85787463	73453	CC(C)[C@@H]1N2C(=O)[C@](NC(=O)[C@H]3CN(C)[C@@H]4Cc5c[nH]c6cccc(C4=C3)c56)(O[C@@]2(O)[C@@H]2CCCN2C1=O)C(C)C	GPCR modulator
BRD-K19416115-001-01-2	SITAGLIPTIN	85789641	4369359	N[C@@H](CC(=O)N1CCn2c(C1)nnc2C(F)(F)F)Cc1cc(F)c(F)cc1F	other
BRD-K19438463-001-01-4	6-CYANO-7-NITROQUINOXALINE-2,3-DIONE	85787788	3721046	[O-][N+](=O)c1cc2[nH]c(=O)c(=O)[nH]c2cc1C#N	other
BRD-K19462402-003-03-0	Buflomedil hydrochloride	85788863	2467	COc1cc(OC)c(C(=O)CCCN2CCCC2)c(OC)c1	other
BRD-K19507340-001-03-1	Megestrol acetate	85787372	11683	CC(=O)O[C@@]1(CC[C@H]2[C@@H]3C=C(C)C4=CC(=O)CC[C@]4(C)[C@H]3CC[C@]12C)C(C)=O	other
BRD-K19554809-001-01-1	MK 212	85787458	107992	Clc1cncc(n1)N1CCNCC1	unknown
BRD-K20043699-001-02-3	PECTOLINARIN	85789514	6708644	COc1ccc(cc1)-c1cc(=O)c2c(O)c(OC)c(O[C@H]3O[C@H](CO[C@@H]4O[C@@H](C)[C@H](O)[C@@H](O)[C@H]4O)[C@@H](O)[C@H](O)[C@H]3O)cc2o1	anti-inflammatory
BRD-K20338176-002-03-5	Cefaclor	85789360	51039	N[C@@H](C(=O)N[C@H]1[C@H]2SCC(Cl)=C(N2C1=O)C(O)=O)c1ccccc1	antibiotic
BRD-K20620780-001-01-0	(+)-BUTACLAMOL	85788348	37459	CC(C)(C)[C@]1(O)CCN2C[C@H]3c4ccccc4CCc4cccc([C@@H]2C1)c34	GPCR modulator
BRD-K20655524-003-04-7	Mefexamide hydrochloride	85788053	4045	CCN(CC)CCNC(=O)COc1ccc(OC)cc1	anti-inflammatory
BRD-K20714604-001-01-5	RS 56812	85787815	6604789	Cn1cc(C(=O)C(=O)N[C@H]2CN3CCC2CC3)c2ccccc12	GPCR modulator
BRD-K20742498-001-01-5	RS 39604	85787823	5145950	COc1cc(COc2cc(N)c(Cl)cc2C(=O)CCC2CCN(CCNS(C)(=O)=O)CC2)cc(OC)c1	GPCR modulator
BRD-K20995441-001-01-7	U-54494A	85787304	183470	CN([C@@H]1CCCC[C@@H]1N1CCCC1)C(=O)c1ccc(Cl)c(Cl)c1	other
BRD-K21283037-001-02-5	RILUZOLE	85788320	5070	Nc1nc2ccc(OC(F)(F)F)cc2s1	other
BRD-K21283037-003-03-9	Riluzole hydrochloride	85787918	5070	Nc1nc2ccc(OC(F)(F)F)cc2s1	other
BRD-K21350491-001-02-1	PHENAMIL	85788024	4755	Nc1nc(N)c(nc1Cl)C(=O)NC(=N)Nc1ccccc1	ion channel modulator
BRD-K21357983-001-01-3	Protein Tyrosine Phosphatase CD45 Inhibitor	85787216	9926586	CC(C)(C)C(=O)Nc1ccc2-c3ccccc3C(=O)C(=O)c2c1	other
BRD-K21450440-001-05-4	Benzthiazide	85787342	2343	NS(=O)(=O)c1cc2c(cc1Cl)N=C(CSCc1ccccc1)NS2(=O)=O	ion channel modulator
BRD-K21548250-003-03-5	Moricizine hydrochloride	85788904	34633	CCOC(=O)Nc1ccc2Sc3ccccc3N(C(=O)CCN3CCOCC3)c2c1	ion channel modulator
BRD-K21565985-001-05-0	Xylazine	85787959	5707	Cc1cccc(C)c1NC1=NCCCS1	GPCR modulator
BRD-K21680192-300-05-2	Mitoxantrone dihydrochloride	85788828	4212	OCCNCCNc1ccc(NCCNCCO)c2C(=O)c3c(O)ccc(O)c3C(=O)c12	other
BRD-K21733600-001-02-6	ROFECOXIB	85789700	5090	CS(=O)(=O)c1ccc(cc1)C1=C(C(=O)OC1)c1ccccc1	anti-inflammatory
BRD-K21853356-001-04-4	RG-14620	85787292	5926218	Clc1cc(Cl)cc(c1)\C=C(/C#N)c1cccnc1	kinase inhibitor
BRD-K21893543-001-02-8	AZINPHOS METHYL	85789234	2268	COP(=S)(OC)SCn1nnc2ccccc2c1=O	unknown
BRD-K21910317-001-02-4	2,4-DINITROPHENOL	85787987	1493	Oc1ccc(cc1[N+]([O-])=O)[N+]([O-])=O	other
BRD-K21914523-001-01-8	Indirubin-3?-monoxime-5-sulphonic Acid	85787145	10474839	O\N=C1c2ccccc2NC/1=C1\C(=O)Nc2ccc(cc12)S(O)(=O)=O	unknown
BRD-K21936341-051-02-4	OXOTREMORINE SESQUIFUMARATE	85787108	4630	O=C1CCCN1CC#CCN1CCCC1	GPCR modulator
BRD-K22031190-001-05-3	Diflunisal	85788787	3059	OC(=O)c1cc(ccc1O)-c1ccc(F)cc1F	anti-inflammatory
BRD-K22134346-001-05-8	Simvastatin	85787333	54454	CCC(C)(C)C(=O)O[C@H]1C[C@@H](C)C=C2C=C[C@H](C)[C@H](CC[C@@H]3C[C@@H](O)CC(=O)O3)[C@@H]12	other
BRD-K22193694-001-05-2	Dioxybenzone	85789368	8569	COc1ccc(C(=O)c2ccccc2O)c(O)c1	other
BRD-K22503835-001-03-7	Scriptaid	85787123	5186	ONC(=O)CCCCCN1C(=O)c2cccc3cccc(C1=O)c23	other
BRD-K22550622-001-02-7	IRIDIN	85789147	5281777	COc1cc(cc(O)c1OC)-c1coc2cc(O[C@@H]3O[C@H](CO)[C@@H](O)[C@H](O)[C@H]3O)c(OC)c(O)c2c1=O	unknown
BRD-K22861715-001-07-5	Chrysin	85787360	5281607	Oc1cc(O)c2c(c1)oc(cc2=O)-c1ccccc1	unknown
BRD-K22936972-003-05-3	Diphenylpyraline hydrochloride	85788475	3103	CN1CCC(CC1)OC(c1ccccc1)c1ccccc1	unknoen
BRD-K22969690-001-02-6	CHLORAMPHENICOL	85789161	146033	OC[C@H](NC(=O)C(Cl)Cl)[C@H](O)c1ccc(cc1)[N+]([O-])=O	antibiotic
BRD-K23163214-050-03-7	(-)-MK 801 hydrogen maleate	85787394	6337640	C[C@@]12N[C@@H](Cc3ccccc13)c1ccccc21	other
BRD-K23258144-001-01-7	SCANDENIN DIACETATE	85787090	4238966	COc1c(CC=C(C)C)c2OC(C)(C)C=Cc2c2oc(=O)c(-c3ccc(OC(C)=O)cc3)c(OC(C)=O)c12	unknown
BRD-K23327891-001-02-3	RHOIFOLIN	85787424	5282150	C[C@@H]1O[C@@H](O[C@H]2[C@H](Oc3cc(O)c4c(c3)oc(cc4=O)-c3ccc(O)cc3)O[C@H](CO)[C@@H](O)[C@@H]2O)[C@H](O)[C@H](O)[C@H]1O	unknown
BRD-K23478508-001-03-7	Digoxin	85788562	2724385	C[C@H]1O[C@H](C[C@H](O)[C@@H]1O)O[C@H]1[C@@H](O)C[C@H](O[C@H]2[C@@H](O)C[C@H](O[C@H]3CC[C@@]4(C)[C@H](CC[C@@H]5[C@@H]4C[C@@H](O)[C@]4(C)[C@H](CC[C@]54O)C4=CC(=O)OC4)C3)O[C@@H]2C)O[C@@H]1C	other
BRD-K23566484-001-05-2	Nilutamide	85787374	4493	CC1(C)NC(=O)N(C1=O)c1ccc(c(c1)C(F)(F)F)[N+]([O-])=O	other
BRD-K23583188-001-05-6	Lavendustin A	85788279	3894	OC(=O)c1cc(ccc1O)N(Cc1ccccc1O)Cc1cc(O)ccc1O	kinase inhibitor
BRD-K23704908-001-03-2	3,4-dichloroisocoumarin	85788745	1609	Clc1oc(=O)c2ccccc2c1Cl	other
BRD-K23913458-001-02-5	COUMARIN	85788939	323	O=c1ccc2ccccc2o1	other
BRD-K24023109-001-02-5	DILTIAZEM	85788735	39186	COc1ccc(cc1)[C@@H]1Sc2ccccc2N(CCN(C)C)C(=O)[C@@H]1OC(C)=O	ion channel modulator
BRD-K24023109-003-03-9	Diltiazem hydrochloride	85788788	39186	COc1ccc(cc1)[C@@H]1Sc2ccccc2N(CCN(C)C)C(=O)[C@@H]1OC(C)=O	ion channel modulator
BRD-K24053527-004-02-0	DEXTROMETHORPHAN HYDROBROMIDE	85789168	5702040	COc1ccc2C[C@H]3[C@@H]4CCCC[C@@]4(CCN3C)c2c1	other
BRD-K24084088-001-02-2	PARAXANTHINE	85789604	4687	Cn1cnc2[nH]c(=O)n(C)c(=O)c12	other
BRD-K24132293-001-05-3	Piperlongumine	85788813	637858	COc1cc(cc(OC)c1OC)\C=C\C(=O)N1CCC=CC1=O	unknown
BRD-K24396733-001-01-1	A-77636	85788370	6603703	NC[C@@H]1O[C@@H](Cc2c(O)c(O)ccc12)C12CC3CC(CC(C3)C1)C2	GPCR modulator
BRD-K24443173-311-03-7	Coralyne chloride hydrate	85788781	23307	COc1cc2cc3c4cc(OC)c(OC)cc4cc[n+]3c(C)c2cc1OC	unknown
BRD-K24453427-001-02-9	ROSOLIC ACID	85789217	5100	Oc1ccc(cc1)C(c1ccc(O)cc1)=C1C=CC(=O)C=C1	unknown
BRD-K24616672-003-05-2	Procaine hydrochloride	85788823	4914	CCN(CC)CCOC(=O)c1ccc(N)cc1	ion channel modulator
BRD-K24621118-001-02-5	ACTINONIN	85789224	443600	CCCCC[C@H](CC(=O)NO)C(=O)N[C@@H](C(C)C)C(=O)N1CCC[C@H]1CO	antibiotic
BRD-K24689407-001-04-8	Bromo-7-nitroindazole [3-Bromo-7-nitroindazole]	85787746	1649	[O-][N+](=O)c1cccc2c(Br)n[nH]c12	other
BRD-K24699708-001-02-7	ZEARALENONE	85788960	5281576	C[C@H]1CCCC(=O)CCC\C=C\c2cc(O)cc(O)c2C(=O)O1	other
BRD-K25140590-001-01-4	1-(1,3-BENZODIOXOL-5-YLCARBONYL)PIPERIDINE	85787795	1370	O=C(N1CCCCC1)c1ccc2OCOc2c1	other
BRD-K25224017-001-05-2	Pirenperone	85787942	4847	Cc1nc2ccccn2c(=O)c1CCN1CCC(CC1)C(=O)c1ccc(F)cc1	GPCR modulator
BRD-K25280080-001-02-3	BML-265	85787255	16045442	COc1cc2ncnc(Nc3cccc(c3)C#C)c2cc1OC	GPCR modulator
BRD-K25394294-001-05-7	Oxaprozin	85788906	4614	OC(=O)CCc1nc(c(o1)-c1ccccc1)-c1ccccc1	anti-inflammatory
BRD-K25504083-001-02-3	cytochalasin D	85787451	44634700	C[C@H]1[C@H]2[C@H](Cc3ccccc3)NC(=O)[C@@]22[C@@H](\C=C\C[C@H](C)C(=O)[C@@](C)(O)\C=C\[C@H]2OC(C)=O)[C@H](O)C1=C	other
BRD-K25650355-059-02-3	PHYSOSTIGMINE SALICYLATE	85789552	5983	CNC(=O)Oc1ccc2N(C)[C@H]3N(C)CC[C@@]3(C)c2c1	other
BRD-K25741894-001-03-8	Skimmianine	85788976	6760	COc1ccc2c(OC)c3ccoc3nc2c1OC	anti-inflammatory
BRD-K25811799-001-02-7	METHYL ROBUSTONE	85787413	3473650	COc1c2C=CC(C)(C)Oc2cc2occ(-c3ccc4OCOc4c3)c(=O)c12	unknown
BRD-K25905511-001-02-4	BUDDLEOFLAVONOLOSIDE	85789141	6708769	COc1ccc(cc1)-c1cc(=O)c2c(O)cc(O[C@H]3O[C@H](CO[C@@H]4O[C@@H](C)[C@H](O)[C@@H](O)[C@H]4O)[C@@H](O)[C@H](O)[C@H]3O)cc2o1	unknown
BRD-K26005076-001-03-7	Gramine	85788046	6890	CN(C)Cc1c[nH]c2ccccc12	other
BRD-K26117720-001-02-2	GINGEROL	85788022	442793	CCCCC[C@H](O)CC(=O)CCc1ccc(O)c(OC)c1	unknown
BRD-K26140483-001-01-3	ACETYLSEROTONIN	85788953	903	CC(=O)NCCc1c[nH]c2ccc(O)cc12	unknown
BRD-K26376097-001-02-9	5beta-12-METHOXY-4,4-BISNOR-8,11,13-PODOCARPATRIEN-3-ONE	85789134	6708693	COc1ccc2CC[C@@H]3CC(=O)CC[C@]3(C)c2c1	unknown
BRD-K26383086-001-02-8	EUPARIN	85789717	119039	CC(=C)c1cc2cc(C(C)=O)c(O)cc2o1	unknown
BRD-K26548821-001-01-8	(-)-QUINPIROLE	85788346	54562	CCCN1CCC[C@@H]2Cc3n[nH]cc3C[C@@H]12	GPCR modulator
BRD-K26548821-003-03-0	(-)-Quinpirole hydrochloride	85788801	54562	CCCN1CCC[C@@H]2Cc3n[nH]cc3C[C@@H]12	GPCR modulator
BRD-K26603252-001-01-9	PD 153035	85787146	4705	COc1cc2ncnc(Nc3cccc(Br)c3)c2cc1OC	other
BRD-K26664453-001-02-6	cytochalasin B	85787758	44634701	C[C@H]1[C@H]2[C@H](Cc3ccccc3)NC(=O)[C@]22OC(=O)\C=C\[C@H](O)CCC[C@@H](C)C\C=C\[C@H]2[C@H](O)C1=C	other
BRD-K26739552-003-05-5	Fenspiride hydrochloride	85788408	3344	O=C1NCC2(CCN(CCc3ccccc3)CC2)O1	GPCR modulator
BRD-K26862302-001-02-9	DIOSMETIN	85789256	5281612	COc1ccc(cc1O)-c1cc(=O)c2c(O)cc(O)cc2o1	other
BRD-K26954192-001-03-5	3-Acetylcoumarin	85787359	77553	CC(=O)c1cc2ccccc2oc1=O	unknown
BRD-K26979635-001-01-1	NS3694	85787163	10109069	OC(=O)c1ccc(Cl)cc1NC(=O)Nc1cccc(c1)C(F)(F)F	other
BRD-K27130738-236-03-4	Cefamandole sodium salt	85788971	456255	Cn1nnnc1SCC1=C(N2[C@H](SC1)[C@H](NC(=O)[C@H](O)c1ccccc1)C2=O)C(O)=O	antibiotic
BRD-K27141178-001-01-0	SB 203186	85787316	3272300	O=C(OCCN1CCCCC1)c1c[nH]c2ccccc12	GPCR modulator
BRD-K27217864-001-05-8	Butamben	85788483	2482	CCCCOC(=O)c1ccc(N)cc1	ion channel modulator
BRD-K27305650-001-05-9	LY-294002	85787779	3973	O=c1cc(oc2c(cccc12)-c1ccccc1)N1CCOCC1	kinase inhibitor
BRD-K27316855-001-02-6	1,25-DIHYDROXYVITAMIN D3	85787433	5283740	C[C@H](CCCC(C)(C)O)[C@H]1CC[C@@H]2[C@]1(C)CCC\C2=C/C=C1/C[C@@H](O)C[C@H](O)C1=C	other
BRD-K27351809-001-02-0	Nomegestrol acetate	85787546	91668	CC(=O)O[C@@]1(CC[C@H]2[C@@H]3C=C(C)C4=CC(=O)CC[C@@H]4[C@H]3CC[C@]12C)C(C)=O	other
BRD-K27406233-001-05-1	N-Acetyl-L-leucine	85787373	70912	CC(C)C[C@H](NC(C)=O)C(O)=O	other
BRD-K27450477-001-03-9	EHNA	85787765	149784	CCCCCC[C@@H]([C@@H](C)O)n1cnc2c(N)ncnc12	unknown
BRD-K27499107-001-02-6	CARBACYCLIN	85788537	6436393	CCCCC[C@H](O)\C=C\[C@H]1[C@H](O)C[C@@H]2C\C(C[C@H]12)=C/CCCC(O)=O	other
BRD-K27710560-001-02-6	Splitomycin	85788291	5269	O=C1CCc2c(O1)ccc1ccccc21	other
BRD-K27721098-065-02-9	CLOPIDOGREL SULFATE	85787400	60606	COC(=O)[C@@H](N1CCc2sccc2C1)c1ccccc1Cl	other
BRD-K27737647-001-04-2	H-89	85787771	449241	Brc1ccc(\C=C\CNCCNS(=O)(=O)c2cccc3cnccc23)cc1	kinase inhibitor
BRD-K27853494-001-02-5	1R,2S-PHENYLPROPYLAMINE	85789326	26934	C[C@@H](N)[C@@H](O)c1ccccc1	GPCR modulator
BRD-K27871032-001-04-2	Lysergol	85789344	14987	CN1C[C@H](CO)C=C2[C@H]1Cc1c[nH]c3cccc2c13	other
BRD-K28120222-001-04-3	Parthenolide	85787725	5420804	C\C1=C/CC[C@@]2(C)O[C@@H]2[C@H]2OC(=O)C(=C)[C@@H]2CC1	anti-inflammatory
BRD-K28143534-001-01-4	CYPROHEPTADINE	85787813	2913	CN1CCC(CC1)=C1c2ccccc2C=Cc2ccccc12	GPCR modulator
BRD-K28143534-003-03-6	Cyproheptadine hydrochloride	85788782	2913	CN1CCC(CC1)=C1c2ccccc2C=Cc2ccccc12	GPCR modulator
BRD-K28183345-003-05-6	Proguanil hydrochloride	85788592	6178111	CC(C)NC(=N)NC(=N)Nc1ccc(Cl)cc1	antibiotic
BRD-K28210218-236-05-7	Cephalothin sodium salt	85788476	6024	CC(=O)OCC1=C(N2[C@H](SC1)[C@H](NC(=O)Cc1cccs1)C2=O)C(O)=O	antibiotic
BRD-K28307902-001-05-0	Flutamide	85787861	3397	CC(C)C(=O)Nc1ccc(c(c1)C(F)(F)F)[N+]([O-])=O	GPCR modulator
BRD-K28453807-003-03-9	Nitrocaramiphen hydrochloride	85788918	3941250	CCN(CC)CCOC(=O)C1(CCCC1)c1ccc(cc1)[N+]([O-])=O	GPCR modulator
BRD-K28494619-001-05-0	Sulfamethoxazole	85787893	5329	Cc1cc(NS(=O)(=O)c2ccc(N)cc2)no1	antibiotic
BRD-K28542495-003-03-6	Benzydamine hydrochloride	85788423	12555	CN(C)CCCOc1nn(Cc2ccccc2)c2ccccc12	Anti-inflammatory
BRD-K28578425-001-01-3	Cilostamide	85787160	2753	CN(C1CCCCC1)C(=O)CCCOc1ccc2[nH]c(=O)ccc2c1	other
BRD-K28667196-001-02-9	Fillalbin	85788071	933171	COc1cc(ccc1O)C(=O)O[C@@H]1C[C@@H]2CC[C@H](C1)N2C	unknown
BRD-K28680267-001-01-8	METHYL-beta-CARBOLINE-3-CARBOXYLATE	85788332	107704	COC(=O)c1cc2c(cn1)[nH]c1ccccc21	unknown
BRD-K28698314-001-01-3	ANTIAROL	85789710	69505	COc1cc(O)cc(OC)c1OC	unknown
BRD-K28761891-001-01-0	RAMELTEON	85789647	208902	CCC(=O)NCC[C@@H]1CCc2ccc3OCCc3c12	GPCR modulator
BRD-K28806945-001-01-9	L-750,667	85788368	6603897	Ic1ccc(cc1)N1CCN(Cc2c[nH]c3ncccc23)CC1	GPCR modulator
BRD-K28936863-051-05-8	Ketotifen fumarate	85788852	3827	CN1CCC(CC1)=C1c2ccsc2C(=O)Cc2ccccc12	GPCR modulator
BRD-K29113274-001-03-6	Ketoconazole	85789358	456201	CC(=O)N1CCN(CC1)c1ccc(OC[C@H]2CO[C@@](Cn3ccnc3)(O2)c2ccc(Cl)cc2Cl)cc1	antibiotic
BRD-K29133151-001-02-4	7-[2-TRIFLUOROMETHYL-4-(2-HYDROXYPHENYL)-1,3-DIOXAN-cis-5-YL]-HEPT-5Z-ENOIC ACID	85787994	5311390	OC(=O)CCC\C=C/C[C@@H]1CO[C@@H](O[C@@H]1c1ccccc1O)C(F)(F)F	unknown
BRD-K29160894-001-02-9	GENKWANIN	85789730	5281617	COc1cc(O)c2c(c1)oc(cc2=O)-c1ccc(O)cc1	unknown
BRD-K29359156-001-06-1	Ebselen	85787729	3194	O=c1n([se]c2ccccc12)-c1ccccc1	anti-inflammatory
BRD-K29458283-001-05-9	Chlorambucil	85788898	2708	OC(=O)CCCc1ccc(cc1)N(CCCl)CCCl	other
BRD-K29555132-001-02-2	ARACHIDONAMIDE	85788019	5283393	CCCCC\C=C/C\C=C/C\C=C/C\C=C/CCCC(N)=O	GPCR modulator
BRD-K29582677-001-02-7	FLUNARIZINE	85787717	941361	Fc1ccc(cc1)C(N1CCN(C\C=C\c2ccccc2)CC1)c1ccc(F)cc1	GPCR modulator
BRD-K29582677-300-05-6	Flunarizine dihydrochloride	85788409	941361	Fc1ccc(cc1)C(N1CCN(C\C=C\c2ccccc2)CC1)c1ccc(F)cc1	GPCR modulator
BRD-K29673530-001-03-9	HYPERICIN	85787244	5281051	Cc1cc(O)c2c3c1c1c(C)cc(O)c4c1c1c3c3c(c(O)cc(O)c3c2=O)c2c(O)cc(O)c(c12)c4=O	unknown
BRD-K29713308-077-02-5	MEBHYDROLIN NAPHTHALENESULFONATE	85789734	22530	CN1CCc2c(C1)c1ccccc1n2Cc1ccccc1	unknown
BRD-K29950728-048-02-6	CLOMIPHENE CITRATE	85789537	1548955	CCN(CC)CCOc1ccc(cc1)C(=C(/Cl)c1ccccc1)\c1ccccc1	other
BRD-K30197592-001-01-5	5-METHOXYTRYPTAMINE	85787825	1833	COc1ccc2[nH]cc(CCN)c2c1	unknown
BRD-K30199352-001-02-9	ANANDAMIDE (22:4,n-6)	85787437	5282273	CCCCC\C=C/C\C=C/C\C=C/C\C=C/CCCCCC(=O)NCCO	GPCR modulator
BRD-K30240666-051-05-0	Clemastine fumarate	85788464	26987	CN1CCC[C@@H]1CCO[C@](C)(c1ccccc1)c1ccc(Cl)cc1	GPCR modulator
BRD-K30296925-001-02-1	FLAVOKAWAIN B	85789532	5356121	COc1cc(O)c(C(=O)\C=C\c2ccccc2)c(OC)c1	unknown
BRD-K30421593-050-02-3	TIMOLOL MALEATE	85789725	168613	CC(C)(C)NC[C@@H](O)COc1nsnc1N1CCOCC1	GPCR modulator
BRD-K30480208-001-05-2	Torsemide	85788916	41781	CC(C)NC(=O)NS(=O)(=O)c1cnccc1Nc1cccc(C)c1	ion channel modulator
BRD-K30553453-001-05-8	Hesperetin	85787951	72281	COc1ccc(cc1O)[C@@H]1CC(=O)c2c(O)cc(O)cc2O1	unknown
BRD-K30685142-001-05-5	Thyroxine (L)	85788827	5819	N[C@@H](Cc1cc(I)c(Oc2cc(I)c(O)c(I)c2)c(I)c1)C(O)=O	other
BRD-K30867024-001-01-1	SB 216641	85788309	3292447	COc1ccc(NC(=O)c2ccc(cc2)-c2ccc(cc2C)-c2noc(C)n2)cc1OCCN(C)C	GPCR modulator
BRD-K30984264-003-03-5	Harmine hydrochloride	85787865	5280953	COc1ccc2c(c1)[nH]c1c(C)nccc21	other
BRD-K31023358-001-02-4	PURPUROGALLIN	85789587	5281571	Oc1cc2cccc(O)c(=O)c2c(O)c1O	unknown
BRD-K31273080-001-01-2	Diacylglycerol Kinase Inhibitor II	85787220	657356	Fc1ccc(cc1)C(c1ccc(F)cc1)=C1CCN(CCn2c(=S)[nH]c3ccccc3c2=O)CC1	kinase inhibitor
BRD-K31339597-001-01-7	SDZ SER 082	85788314	9859407	CN1CC[C@@H]2CN3CCc4cccc([C@@H]2C1)c34	GPCR modulator
BRD-K31342827-001-05-4	GF-109203X	85788293	2396	CN(C)CCCn1cc(C2=C(C(=O)NC2=O)c2c[nH]c3ccccc23)c2ccccc12	kinase inhibitor
BRD-K31491153-003-02-6	1-PHENYLBIGUANIDE HYDROCHLORIDE	85789744	4780	NC(=N)NC(=N)Nc1ccccc1	GPCR modulator
BRD-K31611373-001-02-7	FLUPROSTENOL	85787689	5311100	O[C@@H](COc1cccc(c1)C(F)(F)F)\C=C\[C@H]1[C@H](O)C[C@H](O)[C@@H]1C\C=C/CCCC(O)=O	other
BRD-K31627533-001-03-8	Rimexolone	85788089	5311412	CCC(=O)[C@@]1(C)[C@H](C)C[C@H]2[C@@H]3CCC4=CC(=O)C=C[C@]4(C)[C@H]3[C@@H](O)C[C@]12C	anti-inflammatory
BRD-K31678817-001-02-0	ISOBERGAPTENE	85789297	68082	COc1cc2occc2c2oc(=O)ccc12	unknown
BRD-K31682896-001-05-9	Sulfamethizole	85788384	5328	Cc1nnc(NS(=O)(=O)c2ccc(N)cc2)s1	antibiotic
BRD-K31792052-004-01-9	Pifithrin-a, Cyclic-	85787140	443278	Cc1ccc(cc1)-c1cn2c3CCCCc3sc2n1	other
BRD-K31812033-003-03-7	(-) -Levobunolol hydrochloride	85787332	39468	CC(C)(C)NC[C@H](O)COc1cccc2C(=O)CCCc12	GPCR modulator
BRD-K31920458-001-03-8	Ethynylestradiol 3-methyl ether	85787338	6291	COc1ccc2[C@H]3CC[C@@]4(C)[C@@H](CC[C@@]4(O)C#C)[C@@H]3CCc2c1	other
BRD-K32021043-001-05-1	Sulfachloropyridazine	85788387	6634	Nc1ccc(cc1)S(=O)(=O)Nc1ccc(Cl)nn1	antibiotic
BRD-K32049721-001-02-8	LONCHOCARPIC ACID	85789721	73058	COc1c2C=CC(C)(C)Oc2c(CC=C(C)C)c2oc(=O)c(-c3ccc(O)cc3)c(O)c12	unknown
BRD-K32164935-001-06-8	TOLAZAMIDE	85788252	5503	Cc1ccc(cc1)S(=O)(=O)NC(=O)NN1CCCCCC1	other
BRD-K32247306-001-05-4	PRIMIDONE	85788327	4909	CCC1(C(=O)NCNC1=O)c1ccccc1	unknown
BRD-K32256916-001-02-4	CINNARAZINE	85789577	5353532	C(\C=C\N1CCN(CC1)C(c1ccccc1)c1ccccc1)c1ccccc1	GPCR modulator
BRD-K32273377-001-05-4	Sulfadiazine	85788814	5215	Nc1ccc(cc1)S(=O)(=O)Nc1ncccn1	antibiotic
BRD-K32501161-001-01-7	GBR-12909	85788343	3455	Fc1ccc(cc1)C(OCCN1CCN(CCCc2ccccc2)CC1)c1ccc(F)cc1	membrane transport
BRD-K32501161-300-03-9	GBR 12909 dihydrochloride	85788835	3455	Fc1ccc(cc1)C(OCCN1CCN(CCCc2ccccc2)CC1)c1ccc(F)cc1	membrane transport
BRD-K32582260-001-02-5	PROMETRYN	85789624	4929	CSc1nc(NC(C)C)nc(NC(C)C)n1	other
BRD-K32584078-001-02-3	BML-257	85787681	629852	OC(=O)c1ccc2nc(-c3ccccc3)c(nc2c1)-c1ccccc1	other
BRD-K32595626-001-01-8	ALDICARB	85789633	9570071	CNC(=O)O\N=C\C(C)(C)SC	other
BRD-K32645441-001-01-4	DIPROPYL-5CT	85787317	156314	CCCN(CCC)CCc1c[nH]c2ccc(cc12)C(N)=O	unknown
BRD-K32744045-001-05-6	Disulfiram	85787854	3117	CCN(CC)C(=S)SSC(=S)N(CC)CC	other
BRD-K32755366-003-03-4	Reserpinic acid hydrochloride	85788078	65747	CO[C@H]1[C@H](O)C[C@@H]2CN3CCc4c([nH]c5cc(OC)ccc45)[C@H]3C[C@@H]2[C@@H]1C(O)=O	membrane transport
BRD-K32821942-001-05-6	Azathioprine	85787836	2265	Cn1cnc(c1Sc1[nH]cnc2ncnc12)[N+]([O-])=O	other
BRD-K32828673-002-03-9	Chelidonine (+)	85787921	197810	CN1Cc2c3OCOc3ccc2[C@H]2[C@@H](O)Cc3cc4OCOc4cc3[C@@H]12	unknown
BRD-K32830106-003-03-0	Guanfacine hydrochloride	85788849	3519	NC(=N)NC(=O)Cc1c(Cl)cccc1Cl	GPCR modulator
BRD-K32857660-001-02-7	SAPPANONE A DIMETHYL ETHER	85789150	5946498	COc1ccc2C(=O)\C(COc2c1)=C\c1ccc(OC)c(O)c1	unknown
BRD-K32906660-001-01-4	Bis-Tyrphostin	85787158	5329255	Oc1ccc(cc1O)\C=C(/C#N)C(=O)NCCCNC(=O)C(\C#N)=C\c1ccc(O)c(O)c1	other
BRD-K33104513-001-02-2	LEVULINIC ACID, 3-BENZYLIDENYL-	85789254	5951068	CC(=O)C(\CC(O)=O)=C/c1ccccc1	unknown
BRD-K33193182-001-02-5	METHYLNORLICHEXANTHONE	85787080	5377914	COc1cc(C)c2c(c1)oc1cc(O)cc(O)c1c2=O	unknown
BRD-K33204703-001-04-6	AG-370	85788266	5328748	NC(=C(C#N)C#N)C(\C#N)=C\c1ccc2[nH]ccc2c1	kinase inhibitor
BRD-K33211335-337-03-7	Dextromethorphan hydrobromide monohydrate	85788569	5360696	COc1ccc2C[C@H]3[C@H]4CCCC[C@@]4(CCN3C)c2c1	other
BRD-K33260002-001-02-0	SPHONDIN	85789303	108104	COc1cc2ccc(=O)oc2c2ccoc12	unknown
BRD-K33396764-001-02-0	LINOLENIC ACID (18:3 n-3)	85787693	5280934	CC\C=C/C\C=C/C\C=C/CCCCCCCC(O)=O	other
BRD-K33400588-003-01-2	A 68930	85788030	122324	NC[C@@H]1O[C@@H](Cc2c(O)c(O)ccc12)c1ccccc1	unknown
BRD-K33453211-003-03-2	Levocabastine hydrochloride	85788903	54385	C[C@@H]1CN(CC[C@]1(C(O)=O)c1ccccc1)[C@H]1CC[C@](CC1)(C#N)c1ccc(F)cc1	GPCR modulator
BRD-K33583600-001-04-7	ISOLIQUIRITIGENIN	85789747	638278	Oc1ccc(cc1)\C=C\C(=O)c1ccc(O)cc1O	other
BRD-K33710385-001-05-4	Ethionamide	85788876	2761171	CCc1cc(ccn1)C(N)=S	antibiotic
BRD-K33781562-001-02-7	Lavendustin B	85787151	3895	OC(=O)c1cc(ccc1O)N(Cc1ccccc1O)Cc1ccccc1O	kinase inhibitor
BRD-K33986892-001-02-3	BENTAZON	85789625	2328	CC(C)N1C(=O)c2ccccc2NS1(=O)=O	other
BRD-K34014345-001-02-6	NAPROXOL	85789253	3032818	COc1ccc2cc(ccc2c1)[C@H](C)CO	anti-inflammatory
BRD-K34092021-001-02-3	Arvanil	85788545	6449767	CCCCC\C=C/C\C=C/C\C=C/C\C=C/CCCC(=O)NCc1ccc(O)c(OC)c1	GPCR modulator
BRD-K34154330-003-03-1	Tracazolate hydrochloride	85788804	5522	CCCCNc1c(C(=O)OCC)c(C)nc2n(CC)ncc12	ion channel modulator
BRD-K34157611-001-04-6	Cimetidine	85788774	2756	CN\C(NCCSCc1nc[nH]c1C)=N/C#N	GPCR modulator
BRD-K34252131-001-02-0	NEOPINE	85789266	5462437	COc1ccc2C[C@H]3N(C)CC[C@@]45[C@@H](Oc1c24)[C@@H](O)CC=C35	other
BRD-K34359596-001-02-1	BENZYLBUTYLPHTHALATE	85789636	2347	CCCCOC(=O)c1ccccc1C(=O)OCc1ccccc1	unknown
BRD-K34388247-236-02-5	METHICILLIN SODIUM	85789548	6087	COc1cccc(OC)c1C(=O)N[C@H]1[C@H]2SC(C)(C)[C@@H](N2C1=O)C(O)=O	antibiotic
BRD-K34415467-003-05-6	Trimethobenzamide hydrochloride	85787907	5577	COc1cc(cc(OC)c1OC)C(=O)NCc1ccc(OCCN(C)C)cc1	unknown
BRD-K34428485-001-01-0	AG 555	85787116	5328770	Oc1ccc(\C=C(/C#N)C(=O)NCCCc2ccccc2)cc1O	kinase inhibitor
BRD-K34533029-001-01-0	AG 494	85787169	5328771	Oc1ccc(cc1O)\C=C(/C#N)C(=O)Nc1ccccc1	kinase inhibitor
BRD-K34685430-001-01-1	METHYLERGOMETRINE	85788317	8226	CC[C@@H](CO)NC(=O)[C@H]1CN(C)[C@@H]2Cc3c[nH]c4cccc(C2=C1)c34	GPCR modulator
BRD-K34685430-050-04-2	Methylergometrine maleate	85789357	8226	CC[C@@H](CO)NC(=O)[C@H]1CN(C)[C@@H]2Cc3c[nH]c4cccc(C2=C1)c34	GPCR modulator
BRD-K34776109-001-03-4	Glimepiride	85787837	3476	CCC1=C(C)CN(C(=O)NCCc2ccc(cc2)S(=O)(=O)NC(=O)N[C@H]2CC[C@H](C)CC2)C1=O	other
BRD-K34782918-001-02-5	PROSTAGLANDIN A2	85787701	5280880	CCCCC[C@H](O)\C=C\[C@H]1C=CC(=O)[C@@H]1C\C=C/CCCC(O)=O	anti-inflammatory
BRD-K34820100-001-02-1	TEBUTHIURON	85789620	5383	CNC(=O)N(C)c1nnc(s1)C(C)(C)C	other
BRD-K34844053-001-02-8	COSMOSIIN HEXAACETATE	85788950	6710773	CC(=O)OC[C@H]1O[C@@H](Oc2cc(OC(C)=O)c3c(c2)oc(cc3=O)-c2ccc(OC(C)=O)cc2)[C@H](OC(C)=O)[C@@H](OC(C)=O)[C@@H]1OC(C)=O	unknown
BRD-K34995470-001-03-1	SU1498	85787249	5941539	CC(C)c1cc(cc(C(C)C)c1O)\C=C(/C#N)C(=O)NCCCc1ccccc1	other
BRD-K35133923-001-02-3	3,7-DIHYDROXYFLAVONE	85787402	5393152	Oc1ccc2c(c1)oc(-c1ccccc1)c(O)c2=O	unknown
BRD-K35189033-001-03-0	Norgestrel-(-)-D	85787473	13109	CC[C@]12CC[C@H]3[C@@H](CCC4=CC(=O)CC[C@H]34)[C@@H]1CC[C@@]2(O)C#C	other
BRD-K35240538-001-03-1	Methylprednisolone, 6-alpha	85788445	6741	C[C@H]1C[C@H]2[C@@H]3CC[C@](O)(C(=O)CO)[C@@]3(C)C[C@H](O)[C@@H]2[C@@]2(C)C=CC(=O)C=C12	anti-inflammatory
BRD-K35458079-001-04-2	MCI-186	85788281	4021	CC1=NN(C(=O)C1)c1ccccc1	other
BRD-K35473459-001-01-7	BPIQ-II	85787129	2428	Brc1cccc(Nc2ncnc3cc4[nH]cnc4cc23)c1	kinase inhibitor
BRD-K35498378-001-03-8	Alrestatin	85787289	2120	OC(=O)CN1C(=O)c2cccc3cccc(C1=O)c23	other
BRD-K35531059-001-02-4	Molsidomine	85787945	5360788	CCOC(=O)\N=c1\c[n+]([n-]o1)N1CCOCC1	other
BRD-K35568433-001-02-3	2,6-DIHYDROXY-4-METHOXYTOLUENE	85788933	238769	COc1cc(O)c(C)c(O)c1	unknown
BRD-K35586044-001-02-6	yohimbine	85787300	8969	COC(=O)[C@H]1[C@@H](O)CC[C@H]2CN3CCc4c([nH]c5ccccc45)[C@@H]3C[C@H]12	GPCR modulator
BRD-K35586044-003-03-0	Yohimbine hydrochloride	85787958	8969	COC(=O)[C@H]1[C@@H](O)CC[C@H]2CN3CCc4c([nH]c5ccccc45)[C@@H]3C[C@H]12	GPCR modulator
BRD-K35708212-331-03-1	Strophantine octahydrate	85788049	439501	C[C@@H]1O[C@@H](O[C@H]2C[C@@H](O)[C@]3(CO)[C@H]4[C@H](O)C[C@]5(C)[C@H](CC[C@]5(O)[C@@H]4CC[C@]3(O)C2)C2=CC(=O)OC2)[C@H](O)[C@H](O)[C@H]1O	unknown
BRD-K35941380-001-01-7	METHYSERGIDE	85787459	9681	CC[C@@H](CO)NC(=O)[C@H]1CN(C)[C@@H]2Cc3cn(C)c4cccc(C2=C1)c34	GPCR modulator
BRD-K35960502-001-06-9	Niclosamide	85788811	4477	Oc1ccc(Cl)cc1C(=O)Nc1ccc(cc1Cl)[N+]([O-])=O	antibiotic
BRD-K36007650-300-02-3	Puromycin dihydrochloride	85787501	439530	COc1ccc(C[C@H](N)C(=O)N[C@@H]2[C@@H](CO)O[C@H]([C@@H]2O)n2cnc3c(ncnc23)N(C)C)cc1	antibiotic
BRD-K36055864-001-05-1	Cycloheximide	85788478	6197	C[C@H]1C[C@H](C)C(=O)[C@@H](C1)[C@H](O)CC1CC(=O)NC(=O)C1	antibiotic
BRD-K36116267-001-05-4	Pyrithyldione	85788392	4994	CCC1(CC)C(=O)NC=CC1=O	unknown
BRD-K36137799-001-02-4	PLUMBAGIN	85789657	10205	CC1=CC(=O)c2c(O)cccc2C1=O	unknown
BRD-K36377456-001-02-0	MARMESIN	85787978	334704	CC(C)(O)[C@@H]1Cc2cc3ccc(=O)oc3cc2O1	unknown
BRD-K36383661-001-01-1	BERGAPTOL	85789650	5280371	Oc1c2ccoc2cc2oc(=O)ccc12	other
BRD-K36551084-001-03-8	Cinchonine	85789349	90454	O[C@H]([C@H]1C[C@@H]2CC[N@]1C[C@@H]2C=C)c1ccnc2ccccc12	antibiotic
BRD-K36638198-001-02-8	FELAMIDIN	85787405	1042895	CC(C)(OC(=O)c1ccccc1)[C@@H]1Cc2cc3ccc(=O)oc3cc2O1	unknown
BRD-K36638830-001-02-2	Anabasine	85788402	641266	C1CC[C@@H](NC1)c1cccnc1	other
BRD-K36646537-001-01-3	IPRIFLAVONE	85787411	3745	CC(C)Oc1ccc2c(c1)oc(cc2=O)-c1ccccc1	unknown
BRD-K36737713-001-01-6	AG 957	85787168	2064	COC(=O)c1ccc(NCc2cc(O)ccc2O)cc1	kinase inhibitor
BRD-K36756879-003-05-3	Ethaverine hydrochloride	85787351	3280	CCOc1ccc(Cc2nccc3cc(OCC)c(OCC)cc23)cc1OCC	other
BRD-K36851334-001-03-0	TRIM	85788746	1359	FC(F)(F)c1ccccc1-n1ccnc1	unknown
BRD-K36862742-001-05-8	Hydroflumethiazide	85788798	3647	NS(=O)(=O)c1cc2c(NCNS2(=O)=O)cc1C(F)(F)F	ion channel modulator
BRD-K36927236-001-06-0	GLYBURIDE	85787719	3488	COc1ccc(Cl)cc1C(=O)NCCc1ccc(cc1)S(=O)(=O)NC(=O)NC1CCCCC1	other
BRD-K36965586-001-01-7	m-CHLOROPHENYLBIGUANIDE	85787814	1354	NC(=N)NC(=N)Nc1cccc(Cl)c1	GPCR modulator
BRD-K37014317-001-02-7	Midecamycin	85787492	44634698	CCC(=O)O[C@H]1[C@H](C)O[C@H](C[C@@]1(C)O)O[C@@H]1[C@@H](C)O[C@H](O[C@H]2[C@@H](CC=O)C[C@@H](C)[C@H](O)\C=C\C=C\C[C@@H](C)OC(=O)C[C@@H](OC(=O)CC)[C@@H]2OC)[C@H](O)[C@H]1N(C)C	antibiotic
BRD-K37049577-001-05-1	Isocorydine (+)	85789343	10143	COc1ccc2C[C@@H]3N(C)CCc4cc(OC)c(OC)c(c34)-c2c1O	unknown
BRD-K37249724-001-05-9	Astemizole	85787835	2247	COc1ccc(CCN2CCC(CC2)Nc2nc3ccccc3n2Cc2ccc(F)cc2)cc1	GPCR modulator
BRD-K37270826-001-04-5	Mifepristone	85789352	55245	CC#C[C@]1(O)CC[C@H]2[C@@H]3CCC4=CC(=O)CCC4=C3[C@H](C[C@]12C)c1ccc(cc1)N(C)C	other
BRD-K37282009-001-02-3	YOHIMBIC ACID	85789687	72131	O[C@H]1CC[C@H]2CN3CCc4c([nH]c5ccccc45)[C@@H]3C[C@@H]2[C@H]1C(O)=O	GPCR modulator
BRD-K37282009-002-03-9	Yohimbinic acid monohydrate	85787900	72131	O[C@H]1CC[C@H]2CN3CCc4c([nH]c5ccccc45)[C@@H]3C[C@@H]2[C@H]1C(O)=O	GPCR modulator
BRD-K37289225-001-09-1	CLOZAPINE	85788342	2818	CN1CCN(CC1)C1=Nc2cc(Cl)ccc2Nc2ccccc12	GPCR modulator
BRD-K37312348-001-04-4	KENPAULLONE	85787252	3820	Brc1ccc2[nH]c-3c(CC(=O)Nc4ccccc-34)c2c1	kinase inhibitor
BRD-K37447567-001-01-8	HYDROCOTARNINE	85789249	3646	COc1c2OCOc2cc2CCN(C)Cc12	unknown
BRD-K37447567-004-05-3	Hydrocotarnine hydrobromide	85787867	3646	COc1c2OCOc2cc2CCN(C)Cc12	unknown
BRD-K37561857-001-04-9	zardaverine	85788747	5723	COc1cc(ccc1OC(F)F)-c1ccc(=O)[nH]n1	other
BRD-K37595074-001-02-8	PROPAZINE	85789615	4937	CC(C)Nc1nc(Cl)nc(NC(C)C)n1	other
BRD-K37682401-001-05-1	Piromidic acid	85788474	4855	CCn1cc(C(O)=O)c(=O)c2cnc(nc12)N1CCCC1	antibiotic
BRD-K37688416-003-05-7	Fipexide hydrochloride	85788437	3351	Clc1ccc(OCC(=O)N2CCN(Cc3ccc4OCOc4c3)CC2)cc1	GPCR modulator
BRD-K37694030-003-02-8	DOXEPIN HYDROCHLORIDE	85789172	667468	CN(C)CC\C=C1\c2ccccc2COc2ccccc12	membrane transport
BRD-K37792168-001-01-0	Denbufylline	85787208	2984	CCCCn1c2ncn(CC(C)=O)c2c(=O)n(CCCC)c1=O	other
BRD-K37798499-001-02-5	Etoposide	85788790	36462	COc1cc(cc(OC)c1O)[C@H]1[C@@H]2[C@H](COC2=O)[C@H](O[C@@H]2O[C@@H]3CO[C@@H](C)O[C@H]3[C@H](O)[C@H]2O)c2cc3OCOc3cc12	other
BRD-K37846922-001-05-2	DIINDOLYLMETHANE	85788236	3071	C(c1c[nH]c2ccccc12)c1c[nH]c2ccccc12	other
BRD-K37848908-001-03-1	Ceforanide	85787533	43507	NCc1ccccc1CC(=O)N[C@H]1[C@H]2SCC(CSc3nnnn3CC(O)=O)=C(N2C1=O)C(O)=O	antibiotic
BRD-K37883585-001-01-2	N-(4-BROMOBENZYL)-5-METHOXYTRYPTAMINE	85788315	5124753	COc1ccc2[nH]cc(CCNCc3ccc(Br)cc3)c2c1	GPCR modulator
BRD-K37991163-003-02-7	Paroxetine Hydrochloride	85787396	43815	Fc1ccc(cc1)[C@@H]1CCNC[C@H]1COc1ccc2OCOc2c1	membrane transport
BRD-K38003476-001-03-4	Clocortolone pivalate	85788074	5282493	C[C@@H]1C[C@H]2[C@@H]3C[C@H](F)C4=CC(=O)C=C[C@]4(C)[C@@]3(Cl)[C@@H](O)C[C@]2(C)[C@H]1C(=O)COC(=O)C(C)(C)C	anti-inflammatory
BRD-K38055836-001-03-9	Ethamivan	85788881	9363	CCN(CC)C(=O)c1ccc(O)c(OC)c1	other
BRD-K38197229-001-06-7	bumetanide	85787747	2471	CCCCNc1cc(cc(c1Oc1ccccc1)S(N)(=O)=O)C(O)=O	ion channel modulator
BRD-K38251852-001-02-5	PAXILLINE	85788242	105008	CC(C)(O)[C@H]1O[C@H]2CC[C@]3(C)[C@]4(C)[C@H](Cc5c4[nH]c4ccccc54)CC[C@@]3(O)C2=CC1=O	ion channel modulator
BRD-K38305202-001-02-6	DOMPERIDONE	85788757	3151	Clc1ccc2n(C3CCN(CCCn4c5ccccc5[nH]c4=O)CC3)c(=O)[nH]c2c1	GPCR modulator
BRD-K38323065-001-05-8	Phenacetin	85787944	4754	CCOc1ccc(NC(C)=O)cc1	other
BRD-K38347298-001-02-3	8-CYCLOPENTYLTHEOPHYLLINE	85789572	1917	Cn1c2[nH]c(nc2c(=O)n(C)c1=O)C1CCCC1	GPCR modulator
BRD-K38370968-001-01-6	3-(4-ALLYLPIPERAZIN-1-YL)-2-QUINOXALINECARBONITRILE	85787307	3073499	C=CCN1CCN(CC1)c1nc2ccccc2nc1C#N	unknown
BRD-K38436528-003-05-5	Imipramine hydrochloride	85789342	3696	CN(C)CCCN1c2ccccc2CCc2ccccc12	membrane transport
BRD-K38449220-001-03-8	Seneciphylline	85787486	5281750	C\C=C1\CC(=C)[C@@](C)(O)C(=O)OCC2=CCN3CC[C@@H](OC1=O)[C@@H]23	unknown
BRD-K38622899-001-01-4	Bohemine	85787130	2422	CC(C)n1cnc2c(NCc3ccccc3)nc(NCCCO)nc12	kinase inhibitor
BRD-K38756014-001-02-8	S-FARNESYL-L-CYSTEINE	85787704	6439225	COC(=O)[C@@H](N)CSC\C=C(/C)CC\C=C(/C)CCC=C(C)C	other
BRD-K38775274-001-02-3	dexamethasone	85787759	5743	C[C@@H]1C[C@H]2[C@@H]3CCC4=CC(=O)C=C[C@]4(C)[C@@]3(F)[C@@H](O)C[C@]2(C)[C@@]1(O)C(=O)CO	anti-inflammatory
BRD-K38903228-001-02-8	Hesperidin	85788047	10621	COc1ccc(cc1O)[C@@H]1CC(=O)c2c(O)cc(O[C@@H]3O[C@H](CO[C@@H]4O[C@@H](C)[C@H](O)[C@@H](O)[C@H]4O)[C@@H](O)[C@H](O)[C@H]3O)cc2O1	unknown
BRD-K39079086-001-04-3	(-)-Cinchonidine	85788775	101744	O[C@@H]([C@@H]1C[C@@H]2CC[N@]1C[C@@H]2C=C)c1ccnc2ccccc12	antibiotic
BRD-K39187410-001-01-7	R(-)-2,10,11-TRIHYDROXYAPORPHINE	85788557	6603797	CN1CCc2cc(O)cc-3c2[C@H]1Cc1ccc(O)c(O)c-31	GPCR modulator
BRD-K39188321-001-03-9	Betamethasone	85788058	9782	C[C@H]1C[C@H]2[C@@H]3CCC4=CC(=O)C=C[C@]4(C)[C@@]3(F)[C@@H](O)C[C@]2(C)[C@@]1(O)C(=O)CO	anti-inflammatory
BRD-K39339537-001-03-8	Epirizole	85788041	3242	COc1cc(C)nn1-c1nc(C)cc(OC)n1	anti-inflammatory
BRD-K39356024-001-02-4	Pregnenolone 16alpha carbonitrile	85787452	15032	CC(=O)[C@H]1[C@@H](C[C@H]2[C@@H]3CC=C4C[C@@H](O)CC[C@]4(C)[C@H]3CC[C@]12C)C#N	other
BRD-K39484304-001-02-5	Triptolide	85788263	107985	CC(C)[C@]12O[C@H]1[C@@H]1O[C@]11[C@]3(O[C@H]3C[C@H]3C4=C(CC[C@]13C)C(=O)OC4)[C@@H]2O	other
BRD-K39915878-036-05-3	Loxapine succinate	85787876	3964	CN1CCN(CC1)C1=Nc2ccccc2Oc2ccc(Cl)cc12	GPCR modulator
BRD-K39965020-001-02-6	DOCOSAHEXAENOIC ACID (22:6 n-3)	85787686	445580	CC\C=C/C\C=C/C\C=C/C\C=C/C\C=C/C\C=C/CCC(O)=O	other
BRD-K39987650-001-05-0	Bisacodyl	85788862	2391	CC(=O)Oc1ccc(cc1)C(c1ccc(OC(C)=O)cc1)c1ccccn1	other
BRD-K40227168-001-06-1	Eburnamonine (-)	85787855	71203	CC[C@@]12CCCN3CCc4c([C@H]13)n(C(=O)C2)c1ccccc41	other
BRD-K40255344-001-05-1	tyrphostin 9	85787296	5614	CC(C)(C)c1cc(C=C(C#N)C#N)cc(c1O)C(C)(C)C	kinase inhibitor
BRD-K40530731-001-02-5	Hyoscyamine (L)	85788416	154417	CN1[C@H]2CC[C@@H]1C[C@@H](C2)OC(=O)[C@H](CO)c1ccccc1	other
BRD-K40887525-001-02-9	RITANSERIN	85789270	5074	Cc1nc2sccn2c(=O)c1CCN1CCC(CC1)=C(c1ccc(F)cc1)c1ccc(F)cc1	GPCR modulator
BRD-K40901640-001-01-0	CINANSERIN	85787457	5475158	CN(C)CCCSc1ccccc1NC(=O)\C=C\c1ccccc1	GPCR modulator
BRD-K40902647-001-03-7	Vincamine	85789347	15376	CC[C@@]12CCCN3CCc4c([C@H]13)n(c1ccccc41)[C@](O)(C2)C(=O)OC	unknown
BRD-K40905133-001-02-3	PHENACEMIDE	85789582	4753	NC(=O)NC(=O)Cc1ccccc1	other
BRD-K40919711-001-02-4	BAPTA-AM	85788269	2293	CC(=O)OCOC(=O)CN(CC(=O)OCOC(C)=O)c1ccccc1OCCOc1ccccc1N(CC(=O)OCOC(C)=O)CC(=O)OCOC(C)=O	other
BRD-K40965114-001-01-2	CYANOPINDOLOL	85787810	16759997	CC(C)(C)NC[C@H](O)COc1cccc2[nH]c(cc12)C#N	GPCR modulator
BRD-K41321810-001-02-2	5,7-DIMETHOXYISOFLAVONE	85789696	6710704	COc1cc(OC)c2c(c1)occ(-c1ccccc1)c2=O	unknown
BRD-K41337261-001-01-4	VEGF Receptor Tyrosine Kinase Inhibitor	85787121	5329006	COc1cc2ncnc(Nc3ccc(Cl)cc3F)c2cc1OC	kinase inhibitor
BRD-K41406082-001-05-5	Sulfapyridine	85788498	5336	Nc1ccc(cc1)S(=O)(=O)Nc1ccccn1	antibiotic
BRD-K41567533-001-02-6	COUMOPHOS	85789613	2871	CCOP(=S)(OCC)Oc1ccc2c(C)c(Cl)c(=O)oc2c1	other
BRD-K41654964-001-02-0	bafilomycin A1	85787743	44634695	CO[C@H]1\C=C\C=C(C)\C[C@H](C)[C@H](O)[C@H](C)\C=C(C)\C=C(OC)\C(=O)O[C@@H]1[C@@H](C)[C@@H](O)[C@H](C)[C@@]1(O)C[C@@H](O)[C@H](C)[C@H](O1)C(C)C	antibiotic
BRD-K41707108-001-03-1	C2 CERAMIDE	85788732	5497136	CCCCCCCCCCCCC\C=C\[C@@H](O)[C@H](CO)NC(C)=O	other
BRD-K41713976-001-02-0	E-4031	85787714	3185	Cc1cccc(CCN2CCC(CC2)C(=O)c2ccc(NS(C)(=O)=O)cc2)n1	ion channel modulator
BRD-K41762421-001-02-8	IRIGENIN, DIBENZYL ETHER	85789153	6710674	COc1cc(cc(OCc2ccccc2)c1OC)-c1coc2cc(OCc3ccccc3)c(OC)c(O)c2c1=O	unknown
BRD-K41868777-003-01-1	W-5, Hydrochloride	85787180	4314	NCCCCCCNS(=O)(=O)c1cccc2ccccc12	other
BRD-K41876534-001-02-0	TIOXOLONE	85789271	72139	Oc1ccc2sc(=O)oc2c1	unknown
BRD-K41996876-001-05-5	tyrphostin 1	85788294	2063	COc1ccc(C=C(C#N)C#N)cc1	kinase inhibitor
BRD-K42095107-001-05-6	DAIDZEIN	85788235	5281708	Oc1ccc(cc1)-c1coc2cc(O)ccc2c1=O	other
BRD-K42098891-003-03-1	Protriptyline hydrochloride	85787376	4976	CNCCCC1c2ccccc2C=Cc2ccccc12	membrane transport
BRD-K42142750-001-04-9	Retrorsine	85787913	5281743	C\C=C1\C[C@@H](C)[C@](O)(CO)C(=O)OCC2=CCN3CC[C@@H](OC1=O)[C@@H]23	other
BRD-K42221274-001-01-4	NO-711	85788754	4515	OC(=O)C1=CCCN(CCON=C(c2ccccc2)c2ccccc2)C1	membrane transport
BRD-K42348709-003-05-7	Cyclobenzaprine hydrochloride	85788866	2895	CN(C)CCC=C1c2ccccc2C=Cc2ccccc12	other
BRD-K42352790-001-03-8	ANANDAMIDE (20:4, n-6)	85788018	5281969	CCCCC\C=C/C\C=C/C\C=C/C\C=C/CCCC(=O)NCCO	GPCR modulator
BRD-K42596464-048-03-6	Oxalamine citrate salt	85788974	13738	CCN(CC)CCc1nc(no1)-c1ccccc1	unknown
BRD-K42624714-001-01-7	Wnt Agonist	85787217	11210285	COc1cccc(c1)-c1cc(NCc2ccc3OCOc3c2)nc(N)n1	other
BRD-K42635745-001-02-4	Suloctidil	85788066	657255	CCCCCCCCN[C@H](C)[C@@H](O)c1ccc(SC(C)C)cc1	other
BRD-K42859542-001-01-7	1-(4'-AMINOPHENYL)-3,5-DIHYDRO-7,8-DIMETHOXY-4H-2,3-BENZODIAZEPIN-4-ONE	85788298	4377504	COc1cc2CC(=O)NN=C(c3ccc(N)cc3)c2cc1OC	unknown
BRD-K43030839-001-01-6	PD 156273	85787133	4706	CNc1cc2ncnc(Nc3cccc(Br)c3)c2cc1N	other
BRD-K43149758-001-04-5	Myricetin	85788809	5281672	Oc1cc(O)c2c(c1)oc(-c1cc(O)c(O)c(O)c1)c(O)c2=O	unknown
BRD-K43224838-001-02-4	KOPARIN 2'-METHYL ETHER	85789516	6710647	COc1ccc(c(OC)c1O)-c1coc2cc(O)ccc2c1=O	unknown
BRD-K43245338-001-02-4	MDL-28170	85788543	72430	CC(C)[C@H](NC(=O)OCc1ccccc1)C(=O)N[C@@H](Cc1ccccc1)C=O	other
BRD-K43285163-001-01-2	2',5'-DIHYDROXY-4-METHOXYCHALCONE	85789248	5355888	COc1ccc(cc1)\C=C\C(=O)c1cc(O)ccc1O	unknown
BRD-K43290182-001-01-9	RO 04-6790	85787460	5312145	CNc1cc(NS(=O)(=O)c2ccc(N)cc2)nc(NC)n1	GPCR modulator
BRD-K43383936-001-02-9	FLOPROPIONE	85789557	3362	CCC(=O)c1c(O)cc(O)cc1O	GPCR modulator
BRD-K43389675-003-02-7	Daunorubicin hydrochloride	85788867	30323	COc1cccc2C(=O)c3c(O)c4C[C@](O)(C[C@H](O[C@H]5C[C@H](N)[C@H](O)[C@H](C)O5)c4c(O)c3C(=O)c12)C(C)=O	other
BRD-K43405658-001-01-8	AG 527	85787112	5328772	C[C@@H](NC(=O)C(=C\c1ccc(O)c(O)c1)\C#N)c1ccccc1	kinase inhibitor
BRD-K43714461-001-02-8	DICHLOBENIL	85789623	3031	Clc1cccc(Cl)c1C#N	other
BRD-K43736954-001-03-3	Cortisone	85788975	222786	C[C@]12CC(=O)[C@H]3[C@@H](CCC4=CC(=O)CC[C@]34C)[C@@H]1CC[C@]2(O)C(=O)CO	anti-inflammatory
BRD-K43797669-001-03-1	GENISTEIN	85789581	5280961	Oc1ccc(cc1)-c1coc2cc(O)cc(O)c2c1=O	kinase inhibitor
BRD-K43860855-065-03-6	Iobenguane sulfate	85788868	60860	NC(=N)NCc1cccc(I)c1	other
BRD-K43966364-237-02-2	PENICILLIN V POTASSIUM	85789210	6869	CC1(C)S[C@@H]2[C@H](NC(=O)COc3ccccc3)C(=O)N2[C@H]1C(O)=O	antibiotic
BRD-K44067360-001-06-3	FLUFENAMIC ACID	85787716	3371	OC(=O)c1ccccc1Nc1cccc(c1)C(F)(F)F	ion channel modulator
BRD-K44084986-001-03-9	Y-27632	85787299	448042	C[C@@H](N)[C@H]1CC[C@@H](CC1)C(=O)Nc1ccncc1	kinase inhibitor
BRD-K44084986-300-02-7	Y-27632	85787251	448042	C[C@@H](N)[C@H]1CC[C@@H](CC1)C(=O)Nc1ccncc1	kinase inhibitor
BRD-K44204252-001-02-2	L-PHENYLALANINOL	85788526	447213	N[C@H](CO)Cc1ccccc1	unknown
BRD-K44273375-001-04-5	Tolnaftate	85787489	5510	CN(C(=S)Oc1ccc2ccccc2c1)c1cccc(C)c1	antibiotic
BRD-K44849676-001-03-0	capsazepine	85788750	2733484	Oc1cc2CCCN(Cc2cc1O)C(=S)NCCc1ccc(Cl)cc1	ion channel modulator
BRD-K44876623-001-01-1	ZOLPIDEM	85789644	5732	CN(C)C(=O)Cc1c(nc2ccc(C)cn12)-c1ccc(C)cc1	ion channel modulator
BRD-K44899736-003-02-1	N- (2-AMINOETHYL)-4-CHLOROBENZAMIDE (RO-16-6491)	85788506	4289	NCCNC(=O)c1ccc(Cl)cc1	other
BRD-K44993696-001-03-2	(R)-(+)-Atenolol	85787357	175540	CC(C)NC[C@H](O)COc1ccc(CC(N)=O)cc1	GPCR modulator
BRD-K45033733-001-02-3	FAMCICLOVIR	85787983	3324	CC(=O)OCC(CCn1cnc2cnc(N)nc12)COC(C)=O	antibiotic
BRD-K45068323-003-01-3	W-13, Hydrochloride	85787211	4299	NCCCCNS(=O)(=O)c1ccc2c(Cl)cccc2c1	other
BRD-K45071273-003-05-8	Tetracaine hydrochloride	85787844	5411	CCCCNc1ccc(cc1)C(=O)OCCN(C)C	ion channel modulator
BRD-K45158365-001-02-3	VALSARTAN	85788951	60846	CCCCC(=O)N(Cc1ccc(cc1)-c1ccccc1-c1nn[nH]n1)[C@@H](C(C)C)C(O)=O	other
BRD-K45401373-001-05-0	Betulinic acid	85788261	64971	CC(=C)[C@@H]1CC[C@@]2(CC[C@]3(C)[C@H](CC[C@@H]4[C@@]5(C)CC[C@H](O)C(C)(C)[C@@H]5CC[C@@]34C)[C@@H]12)C(O)=O	antibiotic
BRD-K45435259-001-01-6	SCH 23390	85788756	3036864	CN1CCc2cc(Cl)c(O)cc2[C@H](C1)c1ccccc1	GPCR modulator
BRD-K45479396-001-01-8	BP 554	85788305	134117	C(COc1ccc2OCOc2c1)CN1CCN(CC1)c1ccccc1	GPCR modulator
BRD-K45535217-001-02-2	ATRAZINE	85789618	2256	CCNc1nc(Cl)nc(NC(C)C)n1	other
BRD-K45542189-048-05-6	Diethylcarbamazine citrate	85788399	3052	CCN(CC)C(=O)N1CCN(C)CC1	antibiotic
BRD-K45662124-001-01-8	3'-FLUOROBENZYLSPIPERONE	85788359	3248000	Fc1ccc(cc1)C(=O)CCCN1CCC2(CC1)N(CN(Cc1cccc(F)c1)C2=O)c1ccccc1	unknown
BRD-K45861246-001-05-0	Azaperone	85788776	15443	Fc1ccc(cc1)C(=O)CCCN1CCN(CC1)c1ccccn1	GPCR modulator
BRD-K46018455-001-06-0	bezafibrate	85787726	39042	CC(C)(Oc1ccc(CCNC(=O)c2ccc(Cl)cc2)cc1)C(O)=O	other
BRD-K46068882-001-02-7	EUGENITOL	85789519	5036604	Cc1cc(=O)c2c(O)c(C)c(O)cc2o1	unknown
BRD-K46137903-001-03-3	Prednicarbate	85787547	6714002	CCOC(=O)O[C@@]1(CC[C@H]2[C@@H]3CCC4=CC(=O)C=C[C@]4(C)[C@H]3[C@@H](O)C[C@]12C)C(=O)COC(=O)CC	anti-inflammatory
BRD-K46211610-003-05-1	Tolazoline hydrochloride	85787924	5504	C(C1=NCCN1)c1ccccc1	GPCR modulator
BRD-K46272620-001-02-2	VALYLTRYPTOPHAN	85788949	168182	CC(C)[C@H](N)C(=O)N[C@@H](Cc1c[nH]c2ccccc12)C(O)=O	other
BRD-K46317332-003-06-1	Proadifen hydrochloride	85789339	4910	CCCC(C(=O)OCCN(CC)CC)(c1ccccc1)c1ccccc1	ion channel modulator
BRD-K46424862-001-04-2	Hymecromone	85787387	5280567	Cc1cc(=O)oc2cc(O)ccc12	other
BRD-K46435977-003-01-2	VALACYCLOVIR HYDROCHLORIDE	85789653	60773	CC(C)[C@H](N)C(=O)OCCOCn1cnc2c1nc(N)[nH]c2=O	antibiotic
BRD-K46441700-001-01-8	GR 55562	85788308	128018	CN(C)CCCc1cc(ccc1O)C(=O)Nc1ccc(cc1)-c1ccncc1	GPCR modulator
BRD-K46523383-003-04-7	Pramoxine hydrochloride	85787529	4886	CCCCOc1ccc(OCCCN2CCOCC2)cc1	ion channel modulator
BRD-K46556543-237-03-0	Canrenoic acid potassium salt	85787952	656615	C[C@]12CC[C@H]3[C@@H](C=CC4=CC(=O)CC[C@]34C)[C@@H]1CC[C@@]2(O)CCC(O)=O	other
BRD-K46585355-001-05-1	Acetylsalicylsalicylic acid	85787912	10745	CC(=O)Oc1ccccc1C(=O)Oc1ccccc1C(O)=O	Anti-inflammatory
BRD-K46652470-001-02-6	Nizatidine	85787334	5353831	CN\C(NCCSCc1csc(CN(C)C)n1)=C\[N+]([O-])=O	GPCR modulator
BRD-K46678324-001-01-1	Rho-Kinase Inhibitor II	85787207	16760634	Clc1cc(Cl)c(NC(=O)Nc2ccncc2)c(Cl)c1	kinase inhibitor
BRD-K46862739-001-03-6	Metyrapone	85787390	4174	CC(C)(C(=O)c1cccnc1)c1cccnc1	other
BRD-K46937689-001-05-1	Antipyrine	85788772	2206	Cc1cc(=O)n(-c2ccccc2)n1C	Anti-inflammatory
BRD-K46982791-001-02-9	CLOXYQUIN	85789163	2817	Oc1ccc(Cl)c2cccnc12	antibiotic
BRD-K47105409-001-05-3	AG-490	85787739	5328779	Oc1ccc(cc1O)\C=C(/C#N)C(=O)NCc1ccccc1	kinase inhibitor
BRD-K47114202-001-06-2	Chlorogenic acid	85788779	1794427	O[C@@H]1C[C@](O)(C[C@@H](OC(=O)\C=C\c2ccc(O)c(O)c2)[C@@H]1O)C(O)=O	unknown
BRD-K47192521-001-02-1	EICOSAPENTAENOIC ACID (20:5 n-3)	85787440	446284	CC\C=C/C\C=C/C\C=C/C\C=C/C\C=C/CCCC(O)=O	other
BRD-K47278471-003-05-7	Diphenhydramine hydrochloride	85787853	3100	CN(C)CCOC(c1ccccc1)c1ccccc1	GPCR modulator
BRD-K47323024-003-05-3	Methapyrilene hydrochloride	85788829	4098	CN(C)CCN(Cc1cccs1)c1ccccn1	GPCR modulator
BRD-K47328134-001-02-0	LYSYLPHENYLALANYLTYROSINE	85788517	6710772	NCCCC[C@H](N)C(=O)N[C@@H](Cc1ccccc1)C(=O)N[C@@H](Cc1ccc(O)cc1)C(O)=O	unknown
BRD-K47407372-001-05-6	Nifenazone	85788435	4487	Cc1c(NC(=O)c2cccnc2)c(=O)n(-c2ccccc2)n1C	other
BRD-K47467075-001-02-7	NORHARMAN	85789599	64961	c1ccc2c(c1)[nH]c1cnccc21	other
BRD-K47598052-001-04-2	PP1	85788287	1400	Cc1ccc(cc1)-c1nn(c2ncnc(N)c12)C(C)(C)C	unknown
BRD-K47608922-001-02-1	DIPYROCETYL	85787993	68093	CC(=O)Oc1cccc(C(O)=O)c1OC(C)=O	other
BRD-K47631482-003-02-1	BROMHEXINE HYDROCHLORIDE	85789699	2442	CN(Cc1cc(Br)cc(Br)c1N)C1CCCCC1	other
BRD-K47635719-001-03-9	Dexamethasone acetate	85787852	236702	C[C@@H]1C[C@H]2[C@@H]3CCC4=CC(=O)C=C[C@]4(C)[C@@]3(F)[C@@H](O)C[C@]2(C)[C@@]1(O)C(=O)COC(C)=O	anti-inflammatory
BRD-K47639036-003-03-3	Flavoxate hydrochloride	85788471	3354	Cc1c(oc2c(cccc2c1=O)C(=O)OCCN1CCCCC1)-c1ccccc1	GPCR modulator
BRD-K47693913-001-02-4	Evoxine	85788397	673465	COc1c(OC[C@@H](O)C(C)(C)O)ccc2c(OC)c3ccoc3nc12	other
BRD-K47724892-001-02-2	6,3'-DIMETHOXYFLAVONE	85787976	676293	COc1cccc(c1)-c1cc(=O)c2cc(OC)ccc2o1	unknown
BRD-K47814830-001-02-6	DUARTIN (-)	85789152	6710727	COc1ccc([C@H]2COc3c(C2)ccc(O)c3OC)c(OC)c1O	unknown
BRD-K47869605-001-05-6	Podophyllotoxin	85788487	10607	COc1cc(cc(OC)c1OC)[C@H]1[C@@H]2[C@H](COC2=O)[C@@H](O)c2cc3OCOc3cc12	other
BRD-K47886988-323-03-0	Nalidixic acid sodium salt hydrate	85787934	4421	CCn1cc(C(O)=O)c(=O)c2ccc(C)nc12	antibiotic
BRD-K47936004-001-01-9	PIRIBEDIL	85788361	4850	C(N1CCN(CC1)c1ncccn1)c1ccc2OCOc2c1	GPCR modulator
BRD-K47936004-003-03-1	Piribedil hydrochloride	85788799	4850	C(N1CCN(CC1)c1ncccn1)c1ccc2OCOc2c1	GPCR modulator
BRD-K47943470-001-03-6	TYRPHOSTIN 51	85787240	5328807	NC(=C(C#N)C#N)C(\C#N)=C\c1cc(O)c(O)c(O)c1	kinase inhibitor
BRD-K48168960-001-05-1	Propylthiouracil	85788871	657298	CCCc1cc(=O)[nH]c(=S)[nH]1	other
BRD-K48213854-001-02-1	7-METHOXYCHROMONE	85789272	600605	COc1ccc2c(c1)occc2=O	unknown
BRD-K48278478-065-02-5	QUININE SULFATE	85789222	94175	COc1ccc2nccc([C@@H](O)[C@H]3C[C@@H]4CC[N@]3C[C@@H]4C=C)c2c1	antibiotic
BRD-K48629186-001-02-7	6,4'-DIMETHOXYFLAVONE	85789560	688670	COc1ccc(cc1)-c1cc(=O)c2cc(OC)ccc2o1	unknown
BRD-K48722258-300-03-7	Dilazep dihydrochloride	85788400	3074	COc1cc(cc(OC)c1OC)C(=O)OCCCN1CCCN(CCCOC(=O)c2cc(OC)c(OC)c(OC)c2)CC1	other
BRD-K48970916-001-03-0	Danazol	85787851	28417	C[C@]12CC[C@H]3[C@@H](CCC4=Cc5oncc5C[C@]34C)[C@@H]1CC[C@@]2(O)C#C	other
BRD-K49061529-001-01-0	ETHYL-beta-CARBOLINE-3-CARBOXYLATE	85787461	105078	CCOC(=O)c1cc2c(cn1)[nH]c1ccccc21	other
BRD-K49071277-001-02-1	SECURININE	85788959	442872	O=C1O[C@@]23C[C@@H](C=CC2=C1)N1CCCC[C@H]31	ion channel modulator
BRD-K49111258-001-02-8	prazocin	85787276	4893	COc1cc2nc(nc(N)c2cc1OC)N1CCN(CC1)C(=O)c1ccco1	GPCR modulator
BRD-K49111258-003-05-7	Prazosin hydrochloride	85787375	4893	COc1cc2nc(nc(N)c2cc1OC)N1CCN(CC1)C(=O)c1ccco1	GPCR modulator
BRD-K49154891-001-01-3	CYCLOVERATRYLENE	85789283	273730	COc1cc2Cc3cc(OC)c(OC)cc3Cc3cc(OC)c(OC)cc3Cc2cc1OC	unknown
BRD-K49207204-001-02-9	4-METHYLDAPHNETIN	85789561	5355836	Cc1cc(=O)oc2c(O)c(O)ccc12	unknown
BRD-K49481516-004-04-3	Galanthamine hydrobromide	85787862	9651	COc1ccc2CN(C)CC[C@@]34C=C[C@H](O)C[C@@H]3Oc1c24	other
BRD-K49535716-001-02-4	7,8-DIHYDROXYFLAVONE	85789154	1880	Oc1ccc2c(oc(cc2=O)-c2ccccc2)c1O	unknown
BRD-K49657628-001-03-1	TYRPHOSTIN 23	85787238	2052	Oc1ccc(C=C(C#N)C#N)cc1O	kinase inhibitor
BRD-K49671696-001-02-1	KETANSERIN	85787802	3822	Fc1ccc(cc1)C(=O)C1CCN(CCn2c(=O)[nH]c3ccccc3c2=O)CC1	GPCR modulator
BRD-K49671696-347-02-8	Ketanserin tartrate hydrate	85788847	3822	Fc1ccc(cc1)C(=O)C1CCN(CCn2c(=O)[nH]c3ccccc3c2=O)CC1	GPCR modulator
BRD-K49685476-001-02-7	TTNPB	85787706	5289501	C\C(=C/c1ccc(cc1)C(O)=O)c1ccc2c(c1)C(C)(C)CCC2(C)C	unknown
BRD-K49745710-001-02-5	2-METHYL-3-HYDROXYETHYLENEPYRAN-4-ONE	85788006	40469791	Cc1occc(=O)c1CC=O	unknown
BRD-K49759007-001-03-6	Antipyrine, 4-hydroxy	85788800	98889	Cc1c(O)c(=O)n(-c2ccccc2)n1C	unknown
BRD-K49807096-003-02-3	BENAZEPRIL HYDROCHLORIDE	85787982	5362124	CCOC(=O)[C@H](CCc1ccccc1)N[C@H]1CCc2ccccc2N(CC(O)=O)C1=O	other
BRD-K50133271-001-05-4	Tolfenamic acid	85788433	610479	Cc1c(Cl)cccc1Nc1ccccc1C(O)=O	anti-inflammatory
BRD-K50135270-001-01-9	GBR 12935	85788364	3456	C(CN1CCN(CCOC(c2ccccc2)c2ccccc2)CC1)Cc1ccccc1	membrane transport
BRD-K50212643-001-03-2	Tyrphostin-8	85787265	92970	Oc1ccc(C=C(C#N)C#N)cc1	kinase inhibitor
BRD-K50214219-001-02-4	Amino-1,8-naphthalimide [4-Amino-1,8-naphthalimide]	85788267	1720	Nc1ccc2C(=O)NC(=O)c3cccc1c23	unknown
BRD-K50293352-001-01-7	1-(2-METHOXYPHENYL)-4-(4-SUCCINIMIDOBUTYL)PIPERAZINE	85787311	3994476	COc1ccccc1N1CCN(CCCCN2C(=O)CCC2=O)CC1	other
BRD-K50311478-001-01-6	Na-Tosyl-Phe Chloromethyl Ketone	85787237	25044204	Cc1ccc(cc1)S(=O)(=O)N[C@H](Cc1ccccc1)C(=O)CCl	other
BRD-K50343025-001-02-5	PROPACHLOR	85789237	4931	CC(C)N(C(=O)CCl)c1ccccc1	other
BRD-K50388907-001-05-6	Fenofibrate	85788407	3339	CC(C)OC(=O)C(C)(C)Oc1ccc(cc1)C(=O)c1ccc(Cl)cc1	other
BRD-K50398167-236-02-9	MECLOFENAMATE SODIUM	85789196	4037	Cc1ccc(Cl)c(Nc2ccccc2C(O)=O)c1Cl	anti-inflammatory
BRD-K50398167-323-03-3	Meclofenamic acid sodium salt monohydrate	85788470	4037	Cc1ccc(Cl)c(Nc2ccccc2C(O)=O)c1Cl	anti-inflammatory
BRD-K50406511-001-06-2	Hycanthone	85789356	3634	CCN(CC)CCNc1ccc(CO)c2sc3ccccc3c(=O)c12	other
BRD-K50417881-003-02-6	S(-)Eticlopride hydrochloride	85788896	57267	CCN1CCC[C@H]1CNC(=O)c1c(O)c(CC)cc(Cl)c1OC	GPCR modulator
BRD-K50422030-001-01-2	CHLORMETHIAZOLE	85788326	10783	Cc1ncsc1CCCl	other
BRD-K50464341-001-02-6	E6 berbamine	85787259	6610268	COc1cc2CCN(C)[C@H]3Cc4ccc(Oc5cc(C[C@H]6N(C)CCc7cc(OC)c(OC)c(Oc1cc23)c67)ccc5OC(=O)c1ccc(cc1)[N+]([O-])=O)cc4	other
BRD-K50495309-001-01-2	Src Kinase Inhibitor I	85787188	1474853	COc1cc2ncnc(Nc3ccc(Oc4ccccc4)cc3)c2cc1OC	kinase inhibitor
BRD-K50711164-001-02-4	PENTACHLOROPHENOL	85789631	992	Oc1c(Cl)c(Cl)c(Cl)c(Cl)c1Cl	other
BRD-K50859149-001-05-4	Sulfisoxazole	85788844	5344	Cc1noc(NS(=O)(=O)c2ccc(N)cc2)c1C	antibiotic
BRD-K50891186-001-01-0	GR 103691	85788763	4302960	COc1ccccc1N1CCN(CCCCNC(=O)c2ccc(cc2)-c2ccc(cc2)C(C)=O)CC1	GPCR modulator
BRD-K50938287-001-01-7	SUMATRIPTAN	85789242	5358	CNS(=O)(=O)Cc1ccc2[nH]cc(CCN(C)C)c2c1	GPCR modulator
BRD-K51095933-231-03-2	Estropipate	85787535	3001028	C[C@]12CC[C@H]3[C@@H](CCc4cc(OS(O)(=O)=O)ccc34)[C@@H]1CCC2=O	other
BRD-K51215422-001-02-3	A-3	85787736	1960	NCCNS(=O)(=O)c1cccc2c(Cl)cccc12	unknown
BRD-K51276371-001-01-8	Aloisine	85787192	3641059	CCCCc1c([nH]c2nccnc12)-c1ccc(OC)cc1	unknown
BRD-K51318897-001-04-7	Fenbendazole	85788042	3334	COC(=O)Nc1nc2ccc(Sc3ccccc3)cc2[nH]1	antibiotic
BRD-K51370144-001-02-3	DIFFRACTIC ACID	85789683	94870	COc1cc(C)c(C(=O)Oc2cc(C)c(C(O)=O)c(O)c2C)c(OC)c1C	unkonwn
BRD-K51465424-003-03-6	Ritodrine hydrochloride	85788060	33572	C[C@H](NCCc1ccc(O)cc1)[C@H](O)c1ccc(O)cc1	GPCR modulator
BRD-K51476772-001-01-9	ST638	85787136	5353962	CCOc1cc(\C=C(\C#N)C(N)=O)cc(CSc2ccccc2)c1O	other
BRD-K51557114-001-02-1	N-ARACHIDONOYLGLYCINE	85787441	5283389	CCCCC\C=C/C\C=C/C\C=C/C\C=C/CCCC(=O)NCC(O)=O	other
BRD-K51671335-001-01-5	S(-)-SULPIRIDE	85788354	688272	CCN1CCC[C@H]1CNC(=O)c1cc(ccc1OC)S(N)(=O)=O	GPCR modulator
BRD-K51742987-001-02-3	AESCULIN	85789230	5281417	OC[C@H]1O[C@@H](Oc2cc3ccc(=O)oc3cc2O)[C@H](O)[C@@H](O)[C@@H]1O	unknown
BRD-K51751936-001-03-4	Alfadolone acetate	85788583	24733	CC(=O)OCC(=O)[C@H]1CC[C@H]2[C@@H]3CC[C@H]4C[C@H](O)CC[C@]4(C)[C@H]3C(=O)C[C@]12C	unknown
BRD-K51799616-001-02-2	DICHLORODIPHENYLTRICHLOROETHANE	85789635	3036	Clc1ccc(cc1)C(c1ccc(Cl)cc1)C(Cl)(Cl)Cl	other
BRD-K51980294-001-01-9	SYRINGIC ACID	85788519	10742	COc1cc(cc(OC)c1O)C(O)=O	unknown
BRD-K52075040-001-02-2	Cerulenin	85787456	5282054	C\C=C\C\C=C\CCC(=O)[C@H]1O[C@H]1C(N)=O	antibiotic
BRD-K52075715-001-02-6	OXIBENDAZOLE	85789753	4622	CCCOc1ccc2nc(NC(=O)OC)[nH]c2c1	antibiotic
BRD-K52148119-001-01-5	PIPERONYLIC ACID	85789662	7196	OC(=O)c1ccc2OCOc2c1	other
BRD-K52379519-001-02-0	APIIN	85788944	5280746	OC[C@H]1O[C@@H](Oc2cc(O)c3c(c2)oc(cc3=O)-c2ccc(O)cc2)[C@H](O[C@@H]2OC[C@](O)(CO)[C@H]2O)[C@@H](O)[C@@H]1O	unknown
BRD-K52397688-001-01-9	Amperozide	85787819	73333	CCNC(=O)N1CCN(CCCC(c2ccc(F)cc2)c2ccc(F)cc2)CC1	GPCR modulator
BRD-K52592505-001-02-4	7-CHLOROETHYLTHEOPHYLLINE	85789269	1882	Cn1c2ncn(CCCl)c2c(=O)n(C)c1=O	unknown
BRD-K52620403-015-01-8	STO 609	85787225	3467590	OC(=O)c1ccc2c3nc4ccccc4n3c(=O)c3cccc1c23	kinase inhibitor
BRD-K52662033-001-02-6	LIDOCAINE	85787721	3676	CCN(CC)CC(=O)Nc1c(C)cccc1C	ion channel modulator
BRD-K52662033-003-05-5	Lidocaine hydrochloride	85787873	3676	CCN(CC)CC(=O)Nc1c(C)cccc1C	ion channel modulator
BRD-K52721684-001-02-2	PCO-400	85787444	129348	CC1(C)Oc2ccc(cc2[C@@H](OC2=CC(=O)CC2)[C@@H]1O)C#N	ion channel modulator
BRD-K52930707-001-04-8	Rescinnamin	85789351	5280954	CO[C@H]1[C@@H](C[C@@H]2CN3CCc4c([nH]c5cc(OC)ccc45)[C@H]3C[C@@H]2[C@@H]1C(=O)OC)OC(=O)\C=C\c1cc(OC)c(OC)c(OC)c1	other
BRD-K52960356-001-03-1	Acetohexamide	85787831	1989	CC(=O)c1ccc(cc1)S(=O)(=O)NC(=O)NC1CCCCC1	other
BRD-K52989797-001-01-1	CLOMIPRAMINE	85788316	2801	CN(C)CCCN1c2ccccc2CCc2ccc(Cl)cc12	membrane transport
BRD-K52989797-003-05-8	Clomipramine hydrochloride	85789337	2801	CN(C)CCCN1c2ccccc2CCc2ccc(Cl)cc12	membrane transport
BRD-K53061490-003-03-0	Ozagrel hydrochloride	85788594	5282440	OC(=O)\C=C\c1ccc(Cn2ccnc2)cc1	GPCR modulator
BRD-K53123955-001-03-0	Niridazole	85788826	6093	[O-][N+](=O)c1cnc(s1)N1CCNC1=O	antibiotic
BRD-K53153417-001-01-3	2,6-DI-t-BUTYL-4-METHYLPHENOL	85788003	31404	Cc1cc(c(O)c(c1)C(C)(C)C)C(C)(C)C	unknown
BRD-K53229386-001-02-6	HESPERIDIN	85787098	5701999	COc1ccc(cc1O)[C@@H]1CC(=O)c2c(O)cc(O[C@@H]3O[C@H](CO[C@H]4O[C@@H](C)[C@H](O)[C@@H](O)[C@H]4O)[C@@H](O)[C@H](O)[C@H]3O)cc2O1	unknown
BRD-K53263234-001-02-9	CITCO	85787274	9600409	Clc1ccc(cc1)-c1nc2sccn2c1\C=N\OCc1ccc(Cl)c(Cl)c1	unknown
BRD-K53318339-001-05-8	Vinpocetine	85788473	443955	CCOC(=O)C1=C[C@]2(CC)CCCN3CCc4c([C@H]23)n1c1ccccc41	other
BRD-K53364951-001-02-6	NS-398	85787302	4553	CS(=O)(=O)Nc1ccc(cc1OC1CCCCC1)[N+]([O-])=O	anti-inflammatory
BRD-K53517854-050-03-2	Fluvoxamine maleate	85788587	5324346	COCCCC\C(c1ccc(cc1)C(F)(F)F)=N/OCCN	membrane transport
BRD-K53532120-001-02-4	U-50488	85788254	6604724	CN([C@H]1CCCC[C@@H]1N1CCCC1)C(=O)Cc1ccc(Cl)c(Cl)c1	other
BRD-K53634892-001-02-4	IRIGENIN, 7-BENZYL ETHER	85789521	6063287	COc1cc(cc(O)c1OC)-c1coc2cc(OCc3ccccc3)c(OC)c(O)c2c1=O	unknown
BRD-K53672524-001-02-0	beta-DIHYDROROTENONE	85789151	6710701	COc1cc2OC[C@H]3Oc4c5CCC(C)(C)Oc5ccc4C(=O)[C@H]3c2cc1OC	other
BRD-K53737926-003-05-4	Amitryptiline hydrochloride	85787833	2160	CN(C)CCC=C1c2ccccc2CCc2ccccc12	GPCR modulator
BRD-K53857191-001-04-5	RISPERIDONE	85788353	5073	Cc1nc2CCCCn2c(=O)c1CCN1CCC(CC1)c1noc2cc(F)ccc12	GPCR modulator
BRD-K53987533-003-01-9	Fluphenazine-N-2-chloroethane, Dihydrochloride	85787210	134141	FC(F)(F)c1ccc2Sc3ccccc3N(CCCN3CCN(CCCl)CC3)c2c1	anti-inflammatory
BRD-K54094468-001-01-6	REMOXIPRIDE	85788347	54477	CCN1CCC[C@H]1CNC(=O)c1c(OC)ccc(Br)c1OC	GPCR modulator
BRD-K54094468-003-03-8	Remoxipride Hydrochloride	85788802	54477	CCN1CCC[C@H]1CNC(=O)c1c(OC)ccc(Br)c1OC	GPCR modulator
BRD-K54142781-001-02-1	CIRAZOLINE	85788752	2765	C(Oc1ccccc1C1CC1)C1=NCCN1	GPCR modulator
BRD-K54210043-001-02-0	NS-1619	85788241	4552	Oc1ccc(cc1-n1c2ccc(cc2[nH]c1=O)C(F)(F)F)C(F)(F)F	ion channel modulator
BRD-K54330070-001-05-5	SB 202190	85788289	5353940	Oc1ccc(cc1)-c1nc(c([nH]1)-c1ccncc1)-c1ccc(F)cc1	kinase inhibitor
BRD-K54411430-001-02-5	ROBUSTIC ACID	85788948	168996	COc1ccc(cc1)-c1c(O)c2c(OC)c3C=CC(C)(C)Oc3cc2oc1=O	unknown
BRD-K54462405-003-03-3	Doxepin hydrochloride	85787476	667477	CN(C)CC\C=C1/c2ccccc2COc2ccccc12	membrane transport
BRD-K54529596-001-04-0	Captopril	85788778	44093	C[C@H](CS)C(=O)N1CCC[C@H]1C(O)=O	other
BRD-K54554531-001-01-2	3-DEOXY-3beta-HYDROXYANGOLENSIC ACID METHYL ESTER	85789125	6710724	COC(=O)C[C@H]1C(C)(C)[C@@H](O)C[C@@H]2O[C@]34CC(=O)O[C@@H](c5ccoc5)[C@]3(C)CC[C@H](C4=C)[C@]12C	other
BRD-K54665485-001-01-2	Diacylglycerol Kinase Inhibitor I	85787219	3012	Cc1nc2sccn2c(=O)c1CCN1CCC(CC1)=C(c1ccccc1)c1ccc(F)cc1	kinase inhibitor
BRD-K54728231-001-02-3	ENDECAPHYLLIN X	85789711	6710740	O[C@@H]1O[C@H](COC(=O)CC[N+]([O-])=O)[C@@H](OC(=O)CC[N+]([O-])=O)[C@H](OC(=O)CC[N+]([O-])=O)[C@H]1OC(=O)CC[N+]([O-])=O	unknown
BRD-K54759182-003-02-3	Dosulepin hydrochloride	85788063	5284550	CN(C)CC\C=C1/c2ccccc2CSc2ccccc12	membrane transport
BRD-K54771420-001-03-2	Glycocholic acid	85787509	10140	C[C@H](CCC(=O)NCC(O)=O)[C@H]1CC[C@H]2[C@@H]3[C@H](O)C[C@@H]4C[C@H](O)CC[C@]4(C)[C@H]3C[C@H](O)[C@]12C	other
BRD-K54790157-001-06-4	Trioxsalen	85788395	5585	Cc1cc2cc3c(C)cc(=O)oc3c(C)c2o1	unknown
BRD-K54906270-001-03-5	Methoxy-6-harmalan	85787481	5474706	COc1ccc2[nH]c3c(CCN=C3C)c2c1	unknown
BRD-K55034111-066-02-3	PEFLOXACINE MESYLATE	85788958	51081	CCn1cc(C(O)=O)c(=O)c2cc(F)c(cc12)N1CCN(C)CC1	other
BRD-K55044200-001-03-9	Amoxicillin	85787504	33613	CC1(C)S[C@@H]2[C@H](NC(=O)[C@H](N)c3ccc(O)cc3)C(=O)N2[C@H]1C(O)=O	antibiotic
BRD-K55127134-001-01-7	FLUPHENAZINE	85788758	3372	OCCN1CCN(CCCN2c3ccccc3Sc3ccc(cc23)C(F)(F)F)CC1	GPCR modulator
BRD-K55127134-300-05-4	Fluphenazine dihydrochloride	85789341	3372	OCCN1CCN(CCCN2c3ccccc3Sc3ccc(cc23)C(F)(F)F)CC1	GPCR modulator
BRD-K55160477-001-02-1	2-MERCAPTOBENZOTHIAZOLE	85787980	697993	Sc1nc2ccccc2s1	antibiotic
BRD-K55191674-236-03-7	Benzylpenicillin sodium	85788897	5904	CC1(C)S[C@@H]2[C@H](NC(=O)Cc3ccccc3)C(=O)N2[C@H]1C(O)=O	antibiotic
BRD-K55191674-237-02-7	BENZYL PENICILLIN POTASSIUM	85789209	5904	CC1(C)S[C@@H]2[C@H](NC(=O)Cc3ccccc3)C(=O)N2[C@H]1C(O)=O	antibiotic
BRD-K55250255-001-02-8	2',4'-DIHYDROXYCHALCONE 4'-GLUCOSIDE	85789143	6857762	OC[C@H]1O[C@@H](Oc2ccc(C(=O)\C=C\c3ccccc3)c(O)c2)[C@H](O)[C@@H](O)[C@@H]1O	unknown
BRD-K55250441-001-03-1	Sulfadoxine	85788593	17134	COc1ncnc(NS(=O)(=O)c2ccc(N)cc2)c1OC	antibiotic
BRD-K55273157-001-02-9	5-FLUOROINDOLE-2-CARBOXYLIC ACID	85789664	1820	OC(=O)c1cc2cc(F)ccc2[nH]1	unknown
BRD-K55424922-001-01-4	ANPIRTOLINE	85787798	65854	Clc1cccc(SC2CCNCC2)n1	GPCR modulator
BRD-K55454768-001-01-8	TAS 301	85787162	9885087	COc1ccc(cc1)C(=C1C(=O)Nc2ccccc12)c1ccc(OC)cc1	ion channel modulator
BRD-K55468218-001-05-5	Spiperone	85788833	5265	Fc1ccc(cc1)C(=O)CCCN1CCC2(CC1)N(CNC2=O)c1ccccc1	GPCR modulator
BRD-K55529781-236-02-0	FUREGRELATE SODIUM	85789608	3437	OC(=O)c1cc2cc(Cc3cccnc3)ccc2o1	other
BRD-K55567017-001-02-4	FORMONONETIN	85789573	5280378	COc1ccc(cc1)-c1coc2cc(O)ccc2c1=O	other
BRD-K55704455-001-02-2	EUPATORIOCHROMENE	85789305	100768	CC(=O)c1cc2C=CC(C)(C)Oc2cc1O	other
BRD-K55766625-001-02-6	HYMECROMONE METHYL ETHER	85789308	390807	COc1ccc2c(C)cc(=O)oc2c1	other
BRD-K55823969-001-01-1	VEGF Receptor 2 Kinase Inhibitor II	85787132	5329155	Brc1ccc2NC(=O)\C(=C/c3cc4CCCCc4[nH]3)c2c1	kinase inhibitor
BRD-K55930204-001-02-7	PHENYTOIN	85788244	1775	O=C1NC(=O)C(N1)(c1ccccc1)c1ccccc1	ion channel modulator
BRD-K56047318-001-02-2	RHC-80267	85787283	5063	O=C(NCCCCCCNC(=O)ON=C1CCCCC1)ON=C1CCCCC1	other
BRD-K56057104-001-02-9	METHOXYVONE	85787414	4119	COc1cc(C)c2c(c1)oc(cc2=O)-c1ccccc1	unknown
BRD-K56064827-001-04-7	HBDDE	85787263	3568	COCc1cc(O)c(O)c(O)c1-c1c(COC)cc(O)c(O)c1O	kinase inhibitor
BRD-K56077740-001-03-5	8-methoxymethyl-IBMX	85787741	155806	COCc1nc2n(CC(C)C)c(=O)n(C)c(=O)c2[nH]1	unknown
BRD-K56104152-008-02-5	OXICONAZOLE NITRATE	85787428	5353853	Clc1ccc(CO\N=C(/Cn2ccnc2)c2ccc(Cl)cc2Cl)c(Cl)c1	antibiotic
BRD-K56239177-001-01-7	Cdk1 Inhibitor, CGP74514A	85787139	2794188	CCn1cnc2c(Nc3cccc(Cl)c3)nc(N[C@@H]3CCCC[C@@H]3N)nc12	kinase inhibitor
BRD-K56515112-001-03-4	Medrysone	85788382	247839	C[C@H]1C[C@H]2[C@@H]3CC[C@H](C(C)=O)[C@@]3(C)C[C@H](O)[C@@H]2[C@@]2(C)CCC(=O)C=C12	anti-inflammatory
BRD-K56558538-003-02-8	Ambroxol hydrochloride	85788059	2132	Nc1c(Br)cc(Br)cc1CN[C@H]1CC[C@H](O)CC1	other
BRD-K56596464-004-02-4	QX-314	85788248	3925	CC[N+](CC)(CC)CC(=O)Nc1c(C)cccc1C	ion channel modulator
BRD-K56699285-001-03-7	METERGOLINE PHENYLMETHYL ESTER	85788313	28693	CN1C[C@H](CNC(=O)OCc2ccccc2)C[C@H]2[C@H]1Cc1cn(C)c3cccc2c13	GPCR modulator
BRD-K56759808-001-02-9	NARINGIN	85789732	6710627	C[C@@H]1O[C@@H](O[C@@H]2[C@@H](O)[C@H](O)[C@@H](CO)O[C@@H]2Oc2cc(O)c3C(=O)C[C@H](Oc3c2)c2ccc(O)cc2)[C@H](O)[C@H](O)[C@H]1O	unknown
BRD-K56792340-001-05-8	Ethoxyquin	85788496	3293	CCOc1ccc2NC(C)(C)C=C(C)c2c1	other
BRD-K56800335-015-02-3	GUANABENZ ACETATE	85789543	5353646	NC(=N)N\N=C/c1c(Cl)cccc1Cl	GPCR modulator
BRD-K56940463-001-05-4	Oxethazaine	85787922	4621	CN(C(=O)CN(CCO)CC(=O)N(C)C(C)(C)Cc1ccccc1)C(C)(C)Cc1ccccc1	other
BRD-K57001030-001-02-5	MARMESIN ACETATE	85787404	6708816	CC(=O)OC(C)(C)[C@@H]1Cc2cc3ccc(=O)oc3cc2O1	unknown
BRD-K57033106-048-02-8	TRIPELENNAMINE CITRATE	85787988	5587	CN(C)CCN(Cc1ccccc1)c1ccccn1	GPCR modulator
BRD-K57055976-001-02-7	camptothecin	85787752	6610322	CC[C@@]1(O)C(=O)OCc2c1cc1Cc3nc4ccccc4cc3-n1c2=O	other
BRD-K57179821-001-05-5	Crotamiton	85787384	688020	CCN(C(=O)\C=C\C)c1ccccc1C	other
BRD-K57222227-001-06-1	indomethacin	85787264	3715	COc1ccc2n(C(=O)c3ccc(Cl)cc3)c(C)c(CC(O)=O)c2c1	anti-inflammatory
BRD-K57244822-001-03-1	5-CHLOROINDOLE-2-CARBOXYLIC ACID	85788299	82693	OC(=O)c1cc2cc(Cl)ccc2[nH]1	unknown
BRD-K57398215-001-02-2	IRIGENOL	85789523	5781144	Oc1cc(cc(O)c1O)-c1coc2cc(O)c(O)c(O)c2c1=O	unknown
BRD-K57432881-003-05-1	Tiapride hydrochloride	85788830	5467	CCN(CC)CCNC(=O)c1cc(ccc1OC)S(C)(=O)=O	unknown
BRD-K57546357-001-01-6	PRUNETIN	85789731	5281804	COc1cc(O)c2c(c1)occ(-c1ccc(O)cc1)c2=O	unknown
BRD-K57569181-001-05-1	Pentoxifylline	85788441	4740	CC(=O)CCCCn1c(=O)n(C)c2ncn(C)c2c1=O	other
BRD-K57810622-001-01-5	Roscovitine, (S)-Isomer	85787143	6603989	CC[C@@H](CO)Nc1nc(NCc2ccccc2)c2ncn(C(C)C)c2n1	kinase inhibitor
BRD-K57886322-001-03-4	Fluocinonide	85787530	9642	CC(=O)OCC(=O)[C@@]12OC(C)(C)O[C@@H]1C[C@H]1[C@@H]3C[C@H](F)C4=CC(=O)C=C[C@]4(C)[C@@]3(F)[C@@H](O)C[C@]21C	anti-inflammatory
BRD-K57926513-001-03-7	TYRPHOSTIN AG 1295	85787242	2048	Cc1cc2ncc(nc2cc1C)-c1ccccc1	kinase inhibitor
BRD-K58149231-001-06-9	Esculetin	85787364	5281416	Oc1cc2ccc(=O)oc2cc1O	other
BRD-K58220566-001-02-2	TMB-8	85788251	5494	CCN(CC)CCCCCCCCOC(=O)c1cc(OC)c(OC)c(OC)c1	ion channel modulator
BRD-K58265391-001-03-6	Meticrane	85788877	4165	Cc1cc2CCCS(=O)(=O)c2cc1S(N)(=O)=O	unknown
BRD-K58466253-003-04-1	Palmatine chloride	85787885	19009	COc1cc2CC[n+]3cc4c(OC)c(OC)ccc4cc3-c2cc1OC	other
BRD-K58685305-001-03-0	EMODIN	85789231	3220	Cc1cc(O)c2C(=O)c3c(O)cc(O)cc3C(=O)c2c1	kinase inhibitor
BRD-K58736316-001-07-9	Epicatechin-(-)	85789340	9064	O[C@H]1Cc2c(O)cc(O)cc2O[C@@H]1c1ccc(O)c(O)c1	unknown
BRD-K58787433-001-05-4	alpha-Santonin	85788889	221071	C[C@H]1[C@@H]2CC[C@@]3(C)C=CC(=O)C(C)=C3[C@H]2OC1=O	antibiotic
BRD-K58930050-001-01-1	(+)-MK 801	85787792	180081	C[C@]12N[C@H](Cc3ccccc13)c1ccccc21	other
BRD-K58930050-050-03-4	Dizocilpine maleate	85787950	180081	C[C@]12N[C@H](Cc3ccccc13)c1ccccc21	ion channel modulator
BRD-K58938839-001-03-8	cyclopamine	85788286	442972	C[C@@H]1[C@@H]2NC[C@@H](C)C[C@H]2O[C@]11CC[C@H]2[C@@H]3CC=C4C[C@@H](O)CC[C@]4(C)[C@H]3CC2=C1C	other
BRD-K59037100-001-05-5	Oxybenzone	85787392	4632	COc1ccc(C(=O)c2ccccc2)c(O)c1	unknown
BRD-K59058766-003-04-5	Chlorprothixene hydrochloride	85788856	667466	CN(C)CC\C=C1/c2ccccc2Sc2ccc(Cl)cc12	GPCR modulator
BRD-K59163477-001-02-1	Cisapride	85788062	5311047	CO[C@@H]1CN(CCCOc2ccc(F)cc2)CC[C@@H]1NC(=O)c1cc(Cl)c(N)cc1OC	GPCR modulator
BRD-K59197931-001-02-9	NAPROXEN(+)	85789204	156391	COc1ccc2cc(ccc2c1)[C@H](C)C(O)=O	anti-inflammatory
BRD-K59256312-066-03-3	Gabexate mesilate	85788084	3447	CCOC(=O)c1ccc(OC(=O)CCCCCNC(N)=N)cc1	other
BRD-K59272984-001-02-6	DERRUBONE	85789533	5810067	CC(C)=CCc1c(O)cc2occ(-c3ccc4OCOc4c3)c(=O)c2c1O	unknown
BRD-K59273480-001-01-5	PROPENTOFYLLINE	85788518	4938	CCCn1cnc2n(C)c(=O)n(CCCCC(C)=O)c(=O)c12	other
BRD-K59284035-001-02-0	CHRYSOPHANOL	85789285	10208	Cc1cc(O)c2C(=O)c3c(O)cccc3C(=O)c2c1	antibiotic
BRD-K59294488-001-02-1	RETUSIN 7-METHYL ETHER	85789313	6710639	COc1ccc(cc1)-c1coc2c(O)c(OC)ccc2c1=O	other
BRD-K59304176-001-02-5	Go6976	85787769	3501	Cn1c2ccccc2c2c3C(=O)NCc3c3c4ccccc4n(CCC#N)c3c12	kinase inhibitor
BRD-K59469039-001-04-9	AG-879	85788748	5353385	CC(C)(C)c1cc(cc(c1O)C(C)(C)C)\C=C(/C#N)C(N)=S	kinase inhibitor
BRD-K59574735-001-02-7	Bestatin	85788259	72172	CC(C)C[C@H](NC(=O)[C@@H](O)[C@H](N)Cc1ccccc1)C(O)=O	antibiotic
BRD-K59590127-001-02-9	CHLORPROPHAM	85789628	2728	CC(C)OC(=O)Nc1cccc(Cl)c1	other
BRD-K59637651-001-01-4	NSC 119889	85787150	275510	OC(=O)c1c(Br)c(Br)c(Br)c(Br)c1-c1c2ccc(O)cc2oc2cc(=O)ccc12	other
BRD-K59670716-001-02-6	mitomycin C	85787782	5746	CO[C@]12[C@H]3N[C@H]3CN1C1=C([C@H]2COC(N)=O)C(=O)C(N)=C(C)C1=O	other
BRD-K59753853-001-01-5	MDL 29951	85787791	446916	OC(=O)CCc1c([nH]c2cc(Cl)cc(Cl)c12)C(O)=O	ion channel modulator
BRD-K59851896-001-02-4	Calycanthine	85787506	5392245	CN1CC[C@@]23[C@@H]4Nc5ccccc5[C@]2(CCN4C)[C@@H]1Nc1ccccc31	ion channel modulator
BRD-K59983611-001-05-2	Sulfabenzamide	85787526	5319	Nc1ccc(cc1)S(=O)(=O)NC(=O)c1ccccc1	antibiotic
BRD-K60024823-001-01-5	4a-Phorbol	85787137	24058665	C[C@@H]1[C@@H](O)[C@@]2(O)[C@H]([C@@H]3C=C(CO)C[C@@]4(O)[C@@H](C=C(C)C4=O)[C@]13O)C2(C)C	unknown
BRD-K60025295-003-02-5	GENTIAN VIOLET	85789184	3468	CN(C)c1ccc(cc1)C(c1ccc(cc1)N(C)C)=C1C=CC(C=C1)=[N+](C)C	unknown
BRD-K60038276-001-02-5	IRBESARTAN	85789259	3749	CCCCC1=NC2(CCCC2)C(=O)N1Cc1ccc(cc1)-c1ccccc1-c1nnn[nH]1	other
BRD-K60174629-001-02-2	Z-prolyl-prolinal	85787447	122623	O=C[C@@H]1CCCN1C(=O)[C@@H]1CCCN1C(=O)OCc1ccccc1	other
BRD-K60184833-001-03-1	TYRPHOSTIN 46	85788234	5328768	NC(=O)C(=C\c1ccc(O)c(O)c1)\C#N	kinase inhibitor
BRD-K60241851-001-02-8	4-NAPHTHALIMIDOBUTYRIC ACID	85789718	145949	OC(=O)CCCN1C(=O)c2cccc3cccc(C1=O)c23	unknown
BRD-K60274257-001-01-1	Dephostatin	85787167	44483227	CN([N+][O-])c1cc(O)ccc1O	other
BRD-K60287130-001-03-2	5,7-DICHLOROKYNURENIC ACID	85787785	1779	OC(=O)c1cc(O)c2c(Cl)cc(Cl)cc2n1	unknown
BRD-K60302405-001-02-9	alpha-CYANO-4-HYDROXYCINNAMIC ACID	85789595	5328791	OC(=O)C(\C#N)=C\c1ccc(O)cc1	unknown
BRD-K60476892-001-02-1	YC-1	85787257	5712	OCc1ccc(o1)-c1nn(Cc2ccccc2)c2ccccc12	other
BRD-K60640630-001-03-7	Mometasone furoate	85787956	441336	C[C@@H]1C[C@H]2[C@@H]3CCC4=CC(=O)C=C[C@]4(C)[C@@]3(Cl)[C@@H](O)C[C@]2(C)[C@@]1(OC(=O)c1ccco1)C(=O)CCl	anti-inflammatory
BRD-K60663764-236-02-1	Azlocillin sodium salt	85789334	6479523	CC1(C)S[C@@H]2[C@H](NC(=O)[C@H](NC(=O)N3CCNC3=O)c3ccccc3)C(=O)N2[C@H]1C(O)=O	antibiotic
BRD-K60770992-001-01-8	PERGOLIDE METHANESULFONATE	85788351	47811	CCCN1C[C@H](CSC)C[C@H]2[C@H]1Cc1c[nH]c3cccc2c13	GPCR modulator
BRD-K60770992-066-05-2	Pergolide mesylate	85789354	47811	CCCN1C[C@H](CSC)C[C@H]2[C@H]1Cc1c[nH]c3cccc2c13	GPCR modulator
BRD-K60907894-003-04-5	Adiphenine hydrochloride	85787470	2031	CCN(CC)CCOC(=O)C(c1ccccc1)c1ccccc1	other
BRD-K60923938-001-02-8	VERATRIDINE	85788256	6280	COc1ccc(cc1OC)C(=O)O[C@H]1CC[C@@]2(C)[C@@H]3CC[C@H]4[C@]5(O)C[C@H](O)[C@@]6(O)[C@@H](CN7C[C@@H](C)CC[C@H]7[C@@]6(C)O)[C@]5(O)C[C@]24O[C@]13O	ion channel modulator
BRD-K60932973-001-01-7	R(+)-6-BROMO-APB	85788369	10452020	Oc1cc2[C@H](CN(CC=C)CCc2c(Br)c1O)c1ccccc1	GPCR modulator
BRD-K61236135-001-03-3	Tiratricol, 3,3',5-triiodothyroacetic acid	85788050	5803	OC(=O)Cc1cc(I)c(Oc2ccc(O)c(I)c2)c(I)c1	other
BRD-K61250553-001-02-9	LOPERAMIDE	85787722	3955	CN(C)C(=O)C(CCN1CCC(O)(CC1)c1ccc(Cl)cc1)(c1ccccc1)c1ccccc1	other
BRD-K61250553-003-05-8	Loperamide hydrochloride	85787875	3955	CN(C)C(=O)C(CCN1CCC(O)(CC1)c1ccc(Cl)cc1)(c1ccccc1)c1ccccc1	other
BRD-K61269089-001-01-4	DAPHNETIN	85789606	5280569	Oc1ccc2ccc(=O)oc2c1O	kinase inhibitor
BRD-K61271364-001-02-4	1S,9R-HYDRASTINE	85789610	6546945	COc1ccc2[C@H](OC(=O)c2c1OC)[C@H]1N(C)CCc2cc3OCOc3cc12	unknown
BRD-K61323504-001-01-6	SB 225002	85787141	3854666	Oc1cc(ccc1NC(=O)Nc1ccccc1Br)[N+]([O-])=O	GPCR modulator
BRD-K61401890-001-02-0	DEGUELIN(-)	85789284	107935	COc1cc2OC[C@H]3Oc4c(ccc5OC(C)(C)C=Cc45)C(=O)[C@H]3c2cc1OC	kinase inhibitor
BRD-K61443650-236-02-4	THIMEROSAL	85789213	67361	CC[Hg]Sc1ccccc1C(O)=O	other
BRD-K61463582-001-02-3	3-METHYLCHOLANTHRENE	85789292	1674	Cc1ccc2cc3c(ccc4ccccc34)c3CCc1c23	unknown
BRD-K61496577-001-03-8	Flumethasone	85788044	16490	C[C@@H]1C[C@H]2[C@@H]3C[C@H](F)C4=CC(=O)C=C[C@]4(C)[C@@]3(F)[C@@H](O)C[C@]2(C)[C@@]1(O)C(=O)CO	anti-inflammatory
BRD-K61590534-001-01-4	AG 43	85787138	5613	Oc1ccc(CC(C#N)C#N)cc1	kinase inhibitor
BRD-K61737877-001-01-6	VEGF Receptor 2 Kinase Inhibitor IV	85787218	5329468	COc1ccc(cc1)-c1cnc2c(cnn2c1)-c1ccsc1	kinase inhibitor
BRD-K61831307-003-02-1	PHENACYLAMINE HYDROCHLORIDE	85789275	11952	NCC(=O)c1ccccc1	unknown
BRD-K61951118-001-01-2	FG 7142	85788337	4375	CNC(=O)c1cc2c(cn1)[nH]c1ccccc21	ion channel modulator
BRD-K62008436-001-03-1	Paclitaxel	85787896	36314	CC(=O)O[C@@H]1C2=C(C)[C@H](C[C@@](O)([C@@H](OC(=O)c3ccccc3)[C@@H]3[C@@]4(CO[C@@H]4C[C@H](O)[C@@]3(C)C1=O)OC(C)=O)C2(C)C)OC(=O)[C@H](O)[C@@H](NC(=O)c1ccccc1)c1ccccc1	other
BRD-K62056274-001-01-9	N-METHYLQUIPAZINE	85787306	5013	CN1CCN(CC1)c1ccc2ccccc2n1	GPCR modulator
BRD-K62240499-001-02-6	HUPERZINE A	85789674	854026	C\C=C1/[C@@H]2Cc3[nH]c(=O)ccc3[C@@]1(N)CC(C)=C2	other
BRD-K62310379-001-03-0	Fluticasone propionate	85788586	444036	CCC(=O)O[C@@]1([C@H](C)C[C@H]2[C@@H]3C[C@H](F)C4=CC(=O)C=C[C@]4(C)[C@@]3(F)[C@@H](O)C[C@]12C)C(=O)SCF	anti-inflammatory
BRD-K62363391-001-05-8	Dapsone	85788783	2955	Nc1ccc(cc1)S(=O)(=O)c1ccc(N)cc1	antibiotic
BRD-K62456038-001-01-8	(+)-PD 128907	85788764	5311346	CCCN1CCO[C@H]2[C@H]1COc1ccc(O)cc21	unknown
BRD-K62581435-001-01-2	3-[2-[4-(2-METHOXYPHENYL)PIPERAZIN-1-YL]PYRIMIDO[5,4-B]INDOLE-2,4-DIONE	85787812	4013695	COc1ccccc1N1CCN(CCn2c(=O)[nH]c3c4ccccc4[nH]c3c2=O)CC1	unknown
BRD-K62607865-001-03-0	Aztreonam	85787954	5742832	C[C@H]1[C@H](NC(=O)C(=N/OC(C)(C)C(O)=O)\c2csc(N)n2)C(=O)N1S(O)(=O)=O	antibiotic
BRD-K62609077-001-02-2	Scoulerine	85788052	439654	COc1cc2CCN3Cc4c(C[C@H]3c2cc1O)ccc(OC)c4O	GPCR modulator
BRD-K62792802-001-02-8	LY-83583	85787780	3976	O=C1C=C(Nc2ccccc2)C(=O)c2cccnc12	other
BRD-K62810658-001-05-6	PD 98059	85787270	4713	COc1cccc(-c2cc(=O)c3ccccc3o2)c1N	kinase inhibitor
BRD-K62929068-001-05-8	Aminopurine, 6-benzyl	85788425	62389	N(Cc1ccccc1)c1ncnc2nc[nH]c12	Unknown
BRD-K62996583-001-03-8	Lidoflazine	85788057	3926	Cc1cccc(C)c1NC(=O)CN1CCN(CCCC(c2ccc(F)cc2)c2ccc(F)cc2)CC1	ion channel modulator
BRD-K63089472-001-02-7	FARNESYLTHIOACETIC ACID	85787688	5353623	CC(C)=CCC\C(C)=C\CC\C(C)=C\CSCC(O)=O	other
BRD-K63165456-001-03-3	Norcyclobenzaprine	85787930	9918	CNCCC=C1c2ccccc2C=Cc2ccccc12	unknown
BRD-K63430059-001-06-5	Methoxy-8-psoralen	85788834	4114	COc1c2occc2cc2ccc(=O)oc12	unknown
BRD-K63516691-001-01-6	Phosphodiesterase V Inhibitor, T-0156	85787159	5368	COC(=O)c1c(-c2cc(OC)c(OC)c(OC)c2)c2ccnc(OCc3ncccn3)c2c(=O)n1Cc1ccnc(C)c1	other
BRD-K63606607-001-02-6	Bufalin	85787148	9547215	C[C@]12CC[C@H]3[C@@H](CC[C@@H]4C[C@@H](O)CC[C@]34C)[C@@]1(O)CC[C@@H]2c1ccc(=O)oc1	other
BRD-K63630713-001-05-0	Ethacrynic acid	85788461	3278	CCC(=C)C(=O)c1ccc(OCC(O)=O)c(Cl)c1Cl	ion channel modulator
BRD-K63750851-001-06-6	Mycophenolic acid	85787933	446541	COc1c(C)c2COC(=O)c2c(O)c1C\C=C(/C)CCC(O)=O	anti-inflammatory
BRD-K63758740-001-02-3	SINAPIC ACID METHYL ETHER	85789309	735755	COc1cc(cc(OC)c1OC)\C=C\C(O)=O	unknown
BRD-K63793181-001-02-6	calphostin C	85787750	10930781	COc1cc(O)c2c3c1c1c(OC)cc(O)c4c1c(c(C[C@@H](C)OC(=O)c1ccccc1)c(OC)c4=O)c3c(C[C@@H](C)OC(=O)Oc1ccc(O)cc1)c(OC)c2=O	kinase inhibitor
BRD-K63861289-001-03-0	MOLSIDOMINE	85789727	4239	CCOC(=O)Nc1c[n+](no1)N1CCOCC1	other
BRD-K63945320-001-03-2	DIHYDROSAMIDIN	85789321	442128	CC(C)CC(=O)O[C@@H]1[C@H](OC(C)=O)c2c(OC1(C)C)ccc1ccc(=O)oc21	unkonwn
BRD-K64044582-001-02-8	LINOLEAMIDE	85787691	6435901	CCCCC\C=C/C\C=C/CCCCCCCC(N)=O	other
BRD-K64236792-002-03-2	Austricine hydrate	85787475	6713966	C[C@H]1[C@H]2[C@H](OC1=O)[C@H]1C(C)=CC(=O)C1=C(C)C[C@@H]2O	Anti-inflammatory
BRD-K64246525-001-01-1	DIFUCOL HEXAMETHYL ETHER	85789751	5219341	COc1cc(OC)c(c(OC)c1)-c1c(OC)cc(OC)cc1OC	unknown
BRD-K64400208-001-01-8	6,7-DINITROQUINOXALINE-2,3-DIONE	85787786	3899541	[O-][N+](=O)c1cc2[nH]c(=O)c(=O)[nH]c2cc1[N+]([O-])=O	other
BRD-K64659768-001-04-5	Phthalylsulfathiazole	85787339	4806	OC(=O)c1ccccc1C(=O)Nc1ccc(cc1)S(=O)(=O)Nc1nccs1	antibiotic
BRD-K64698045-001-02-2	TRIALLATE	85789630	5543	CC(C)N(C(C)C)C(=O)SCC(Cl)=C(Cl)Cl	other
BRD-K64729807-001-02-3	AGC	85788535	10063341	CC(=O)N[C@@H](CSC\C=C(/C)CCC=C(C)C)C(O)=O	unknown
BRD-K64746805-001-02-9	MBCQ	85787742	6610310	Clc1ccc2ncnc(NCc3ccc4OCOc4c3)c2c1	other
BRD-K64755930-003-01-6	Etazolate	85787205	3277	CCOC(=O)c1cnc2n(CC)ncc2c1NN=C(C)C	other
BRD-K64862097-001-03-9	Fluorometholone	85788043	9878	C[C@H]1C[C@H]2[C@@H]3CC[C@](O)(C(C)=O)[C@@]3(C)C[C@H](O)[C@]2(F)[C@@]2(C)C=CC(=O)C=C12	anti-inflammatory
BRD-K64909280-001-02-7	Lycorine	85787448	72378	O[C@H]1C=C2CCN3Cc4cc5OCOc5cc4[C@@H]([C@@H]23)[C@@H]1O	other
BRD-K64994968-001-03-6	Progesterone	85787485	5994	CC(=O)[C@H]1CC[C@H]2[C@@H]3CCC4=CC(=O)CC[C@]4(C)[C@H]3CC[C@]12C	other
BRD-K65146499-001-04-8	Nabumetone	85787391	4409	COc1ccc2cc(CCC(C)=O)ccc2c1	anti-inflammatory
BRD-K65185756-001-01-0	BPDQ	85787120	2426	Nc1cc2ncnc(Nc3cccc(Br)c3)c2cc1N	kinase inhibitor
BRD-K65207153-001-02-9	7,7-DIMETHYLEICOSADIENOIC ACID	85787436	5312331	CCCCCCCCCCC\C=C/C(C)(C)\C=C/CCCC(O)=O	unknown
BRD-K65275554-001-02-1	N- (9-FLUORENYLMETHOXYCARBONYL)-L-LEUCINE	85789705	1549477	CC(C)C[C@@H](NC(=O)OCC1c2ccccc2-c2ccccc12)C(O)=O	unknown
BRD-K65417056-003-03-6	Meprylcaine hydrochloride	85788589	4065	CCCNC(C)(C)COC(=O)c1ccccc1	GPCR modulator
BRD-K65508953-001-05-5	Monocrotaline	85787878	9415	C[C@H]1C(=O)O[C@@H]2CCN3CC=C(COC(=O)[C@](C)(O)[C@]1(C)O)[C@H]23	unknown
BRD-K65560519-001-02-0	K252A	85787775	6610352	COC(=O)[C@@]1(O)C[C@H]2O[C@]1(C)n1c3ccccc3c3c4CNC(=O)c4c4c5ccccc5n2c4c13	kinase inhibitor
BRD-K65639003-001-02-5	ICARIIN	85789691	5318997	COc1ccc(cc1)-c1oc2c(CC=C(C)C)c(O[C@@H]3O[C@H](CO)[C@@H](O)[C@H](O)[C@H]3O)cc(O)c2c(=O)c1O[C@@H]1O[C@@H](C)[C@H](O)[C@@H](O)[C@H]1O	unknown
BRD-K65667145-001-05-8	6-Furfurylaminopurine	85787960	3830	C(Nc1ncnc2[nH]cnc12)c1ccco1	other
BRD-K65674950-001-01-7	CL-387,785	85787155	2776	CC#CC(=O)Nc1ccc2ncnc(Nc3cccc(Br)c3)c2c1	kinase inhibitor
BRD-K65814004-001-02-3	diphenyleneiodonium	85787763	3101	[I+]1c2ccccc2-c2ccccc12	other
BRD-K66206289-003-03-1	Lobeline alpha (-) hydrochoride	85787874	101616	CN1[C@H](C[C@H](O)c2ccccc2)CCC[C@@H]1CC(=O)c1ccccc1	other
BRD-K66353228-001-05-4	Zoxazolamine	85788880	6103	Nc1nc2cc(Cl)ccc2o1	GPCR modulator
BRD-K66404838-003-03-8	Nalbuphine hydrochloride	85787879	5311304	O[C@H]1CC[C@@]2(O)[C@H]3Cc4ccc(O)c5O[C@@H]1[C@]2(CCN3CC1CCC1)c45	other
BRD-K66416915-300-01-2	3-HYDROXYBENZYLHYDRAZINE DIHYDROCHLORIDE	85789594	1663	NNCc1cccc(O)c1	other
BRD-K66643401-001-02-4	ACETOSYRINGONE	85789686	17198	COc1cc(cc(OC)c1O)C(C)=O	Anti-inflammatory
BRD-K66808046-065-01-1	OXYQUINOLINE HEMISULFATE	85789208	1923	Oc1cccc2cccnc12	unknown
BRD-K66874953-001-02-7	pifithrin	85788285	4817	Cc1ccc(cc1)C(=O)Cn1c2CCCCc2sc1=N	other
BRD-K67016489-003-02-3	Convolamine hydrochloride	85787474	6347545	COc1ccc(cc1OC)C(=O)O[C@H]1C[C@H]2CC[C@H](C1)N2C	unknown
BRD-K67043667-001-04-1	Altretamine	85787381	2123	CN(C)c1nc(nc(n1)N(C)C)N(C)C	other
BRD-K67100011-003-03-0	Pivmecillinam hydrochloride	85788087	115163	CC(C)(C)C(=O)OCOC(=O)[C@@H]1N2[C@H](SC1(C)C)[C@H](\N=C\N1CCCCCC1)C2=O	antibiotic
BRD-K67102207-001-02-6	PHENYLBUTYRIC ACID	85789605	4775	OC(=O)CCCc1ccccc1	ion channel modulator
BRD-K67217586-001-02-3	FENTHION	85789239	3346	COP(=S)(OC)Oc1ccc(SC)c(C)c1	other
BRD-K67261995-001-03-4	Iodipamide	85787388	3739	OC(=O)c1c(I)cc(I)c(NC(=O)CCCCC(=O)Nc2c(I)cc(I)c(C(O)=O)c2I)c1I	unknown
BRD-K67277431-002-03-0	Picotamide monohydrate	85787910	4814	COc1ccc(cc1C(=O)NCc1cccnc1)C(=O)NCc1cccnc1	other
BRD-K67298865-001-02-5	SB-431542	85788288	4521392	NC(=O)c1ccc(cc1)-c1nc(c([nH]1)-c1ccccn1)-c1ccc2OCOc2c1	kinase inhibitor
BRD-K67511046-003-03-7	Naloxone hydrochloride	85787517	5284596	Oc1ccc2C[C@H]3N(CC=C)CC[C@@]45[C@@H](Oc1c24)C(=O)CC[C@@]35O	other
BRD-K67556876-001-03-1	Myosmine	85787858	442649	C1CN=C(C1)c1cccnc1	unknown
BRD-K67563174-001-05-1	Acemetacin	85788459	1981	COc1ccc2n(C(=O)c3ccc(Cl)cc3)c(C)c(CC(=O)OCC(O)=O)c2c1	Anti-inflammatory
BRD-K67601717-001-02-0	ALMOTRIPTAN	85789661	123606	CN(C)CCc1c[nH]c2ccc(CS(=O)(=O)N3CCCC3)cc12	GPCR modulator
BRD-K67783091-001-05-5	HALOPERIDOL	85788356	3559	OC1(CCN(CCCC(=O)c2ccc(F)cc2)CC1)c1ccc(Cl)cc1	GPCR modulator
BRD-K67860401-001-01-5	GSK-3b Inhibitor VIII	85787202	448014	COc1ccc(CNC(=O)Nc2ncc(s2)[N+]([O-])=O)cc1	kinase inhibitor
BRD-K67966701-335-03-5	Lisinopril	85787499	5362119	NCCCC[C@H](N[C@@H](CCc1ccccc1)C(O)=O)C(=O)N1CCC[C@H]1C(O)=O	other
BRD-K68075732-001-03-5	(S)-(-)-Atenolol	85787970	180559	CC(C)NC[C@@H](O)COc1ccc(CC(N)=O)cc1	GPCR modulator
BRD-K68143200-001-02-6	NSC-95397	85788276	262093	OCCSC1=C(SCCO)C(=O)c2ccccc2C1=O	other
BRD-K68185022-001-02-3	Ursolic acid	85787882	64945	C[C@@H]1CC[C@@]2(CC[C@]3(C)C(=CC[C@@H]4[C@@]5(C)CC[C@H](O)C(C)(C)[C@@H]5CC[C@@]34C)[C@@H]2[C@H]1C)C(O)=O	unknown
BRD-K68188368-001-03-7	Nifuroxazide	85787948	5337997	Oc1ccc(cc1)C(=O)N\N=C\c1ccc(o1)[N+]([O-])=O	antibiotic
BRD-K68332390-001-02-5	PONALRESTAT	85789665	5278	OC(=O)Cc1nn(Cc2ccc(Br)cc2F)c(=O)c2ccccc12	other
BRD-K68336408-001-02-6	TYRPHOSTIN AG 1478	85787241	2051	COc1cc2ncnc(Nc3cccc(Cl)c3)c2cc1OC	kinase inhibitor
BRD-K68336408-003-02-2	AG1478	85787738	2051	COc1cc2ncnc(Nc3cccc(Cl)c3)c2cc1OC	kinase inhibitor
BRD-K68402494-001-04-7	ML9	85787784	4217	Clc1cccc2c(cccc12)S(=O)(=O)N1CCCNCC1	kinase inhibitor
BRD-K68438316-001-02-1	METHYLORSELLINIC ACID, ETHYL ESTER	85789158	3084545	CCOC(=O)c1c(C)cc(O)c(C)c1O	unknown
BRD-K68538666-001-03-2	Aceclofenac	85787926	71771	OC(=O)COC(=O)Cc1ccccc1Nc1c(Cl)cccc1Cl	Anti-inflammatory
BRD-K68552125-001-03-8	phorbol 12-myristate 13-acetate	85787273	27924	CCCCCCCCCCCCCC(=O)O[C@@H]1[C@@H](C)[C@]2(O)[C@@H]3C=C(C)C(=O)[C@@]3(O)CC(CO)=C[C@H]2[C@@H]2C(C)(C)[C@]12OC(C)=O	kinase inhibitor
BRD-K68553471-003-04-0	Todralazine hydrochloride	85787521	5501	CCOC(=O)NNc1nncc2ccccc12	other
BRD-K68558722-001-02-4	DERACOXIB	85788930	3058754	COc1ccc(cc1F)-c1cc(nn1-c1ccc(cc1)S(N)(=O)=O)C(F)F	anti-inflammatory
BRD-K68620903-001-03-1	Dydrogesterone	85788500	9051	CC(=O)[C@H]1CC[C@H]2[C@@H]3C=CC4=CC(=O)CC[C@@]4(C)[C@@H]3CC[C@]12C	other
BRD-K68806283-001-02-8	5,7,4'-TRIMETHOXYFLAVONE	85789695	79730	COc1ccc(cc1)-c1cc(=O)c2c(OC)cc(OC)cc2o1	unknown
BRD-K68873215-001-01-3	Phosphodiesterase V Inhibitor II	85787233	11003969	CCCCN1C(=O)[C@H]2Cc3c([nH]c4ccccc34)[C@@H](N2C1=O)c1ccc(OC)cc1	other
BRD-K68995359-001-02-8	VISNAGIN	85787097	6716	COc1c2ccoc2cc2oc(C)cc(=O)c12	ion channel modulator
BRD-K69023402-001-02-5	THAPSIGARGIN	85788744	446378	CCCCCCCC(=O)O[C@@H]1[C@@H](OC(=O)C(\C)=C/C)C(C)=C2[C@@H]3OC(=O)[C@@](C)(O)[C@@]3(O)[C@H](C[C@](C)(OC(C)=O)[C@@H]12)OC(=O)CCC	other
BRD-K69195780-001-01-5	NAN-190	85788301	4431	COc1ccccc1N1CCN(CCCCN2C(=O)c3ccccc3C2=O)CC1	GPCR modulator
BRD-K69294151-001-02-5	MUNDOSERONE	85789156	3083809	COc1ccc2C(=O)[C@@H]3[C@@H](COc4cc(OC)c(OC)cc34)Oc2c1	unknown
BRD-K69585439-001-01-2	3-HYDROXYMETHYL-beta-CARBOLINE	85787462	5353338	OCc1cc2c(cn1)[nH]c1ccccc21	unknown
BRD-K69654927-001-01-5	MUNINGIN	85789698	252471	COc1cc2occ(-c3ccc(O)cc3)c(=O)c2c(OC)c1O	unknown
BRD-K69690935-001-02-7	Curcumin	85788272	16760039	COc1ccc(C=CC(=O)CC(=O)C=Cc2cccc(O)c2OC)cc1O	anti-inflammatory
BRD-K70246307-001-02-5	RIBOFLAVIN	85789240	6759	Cc1cc2nc3c(nc(=O)[nH]c3=O)n(C[C@@H](O)[C@@H](O)[C@@H](O)CO)c2cc1C	other
BRD-K70281171-001-01-7	U-99194A	85788355	5626	CCCN(CCC)C1Cc2cc(OC)c(OC)cc2C1	GPCR modulator
BRD-K70301876-034-02-0	ESCITALOPRAM OXALATE	85789669	146570	CN(C)CCC[C@]1(OCc2cc(ccc12)C#N)c1ccc(F)cc1	membrane transport
BRD-K70343553-003-02-7	1- (2-METHOXYPHENYL)PIERAZINE HYDROCHLORIDE	85789274	1346	COc1ccccc1N1CCNCC1	GPCR modulator
BRD-K70487031-001-01-0	cis-(Z)-FLUPENTHIXOL	85788350	5281881	OCCN1CCN(CC\C=C2\c3ccccc3Sc3ccc(cc23)C(F)(F)F)CC1	GPCR modulator
BRD-K70549064-001-02-5	STAUROSPORINE	85788233	6610353	CN[C@@H]1C[C@@]2(C)O[C@@H]([C@@H]1OC)n1c3ccccc3c3c4CNC(=O)c4c4c5ccccc5n2c4c13	kinase inhibitor
BRD-K70577657-300-02-5	H9	85787261	3544	NCCNS(=O)(=O)c1cccc2cnccc12	kinase inhibitor
BRD-K70778732-003-05-1	Trazodone hydrochloride	85788818	5533	Clc1cccc(c1)N1CCN(CCCn2nc3ccccn3c2=O)CC1	membrane transport
BRD-K70799801-311-02-7	Quinidine hydrochloride monohydrate	85788831	441074	COc1ccc2nccc([C@H](O)[C@H]3C[C@@H]4CCN3C[C@@H]4C=C)c2c1	ion channel modulator
BRD-K70881766-001-02-3	Solanine alpha	85787906	9549171	C[C@@H]1[C@H]2CC[C@H](C)CN2[C@H]2C[C@H]3[C@@H]4CC=C5C[C@H](CC[C@]5(C)[C@H]4CC[C@]3(C)[C@@H]12)O[C@@H]1O[C@H](CO)[C@H](O)[C@H](O[C@@H]2O[C@H](CO)[C@@H](O)[C@H](O)[C@H]2O)[C@H]1O[C@@H]1O[C@@H](C)[C@H](O)[C@@H](O)[C@H]1O	other
BRD-K71003802-001-02-9	Hippeastrine hydrobromide	85788040	441594	CN1CCC2=C[C@H](O)[C@H]3OC(=O)c4cc5OCOc5cc4[C@H]3[C@H]12	unknown
BRD-K71059170-001-02-5	Cefixime	85788072	5362065	Nc1nc(cs1)C(=N\OCC(O)=O)\C(=O)N[C@H]1[C@H]2SCC(C=C)=C(N2C1=O)C(O)=O	antibiotic
BRD-K71125014-001-07-3	Sulfadimethoxine	85788479	5323	COc1cc(NS(=O)(=O)c2ccc(N)cc2)nc(OC)n1	antibiotic
BRD-K71133585-236-05-2	Sulfaquinoxaline sodium salt	85789338	5338	Nc1ccc(cc1)S(=O)(=O)Nc1cnc2ccccc2n1	antibiotic
BRD-K71198913-001-02-3	2-ARACHIDONOYLGLYCEROL	85788015	5282280	CCCCC\C=C/C\C=C/C\C=C/C\C=C/CCCC(=O)OC(CO)CO	GPCR modulator
BRD-K71437774-001-02-3	TETRAC	85789565	65552	OC(=O)Cc1cc(I)c(Oc2cc(I)c(O)c(I)c2)c(I)c1	other
BRD-K71499074-001-03-8	Dichlorphenamide	85787355	3038	NS(=O)(=O)c1cc(Cl)c(Cl)c(c1)S(N)(=O)=O	other
BRD-K71671197-001-02-6	PHOSALONE	85789235	4793	CCOP(=S)(OCC)SCn1c2ccc(Cl)cc2oc1=O	other
BRD-K71726959-001-05-9	N9-Isopropylolomoucine	85787777	6610355	CC(C)n1cnc2c(NCc3ccccc3)nc(NCCO)nc12	kinase inhibitor
BRD-K71799778-001-02-2	BML-259	85787682	16760027	CC(C)c1cnc(NC(=O)Cc2ccccc2)s1	kinase inhibitor
BRD-K71799949-001-06-7	Carbamazepine	85787846	2554	NC(=O)N1c2ccccc2C=Cc2ccccc12	other
BRD-K72034655-001-02-1	PEUCEDANIN	85788929	8616	COc1c(oc2cc3oc(=O)ccc3cc12)C(C)C	unknown
BRD-K72066653-001-02-5	DERRUSNIN	85789281	1715307	COc1cc(OC)c2c(OC)c(-c3ccc4OCOc4c3)c(=O)oc2c1	unknown
BRD-K72135530-001-02-7	DERRUSTONE	85789677	629853	COc1cc(OC)c2c(c1)occ(-c1ccc3OCOc3c1)c2=O	unknown
BRD-K72166146-066-02-1	DIHYDROERGOTAMINE MESYLATE	85789540	10531	CN1C[C@@H](C[C@H]2[C@H]1Cc1c[nH]c3cccc2c13)C(=O)N[C@]1(C)O[C@@]2(O)[C@@H]3CCCN3C(=O)[C@H](Cc3ccccc3)N2C1=O	other
BRD-K72211743-001-01-1	BPIQ-I	85787142	2427	Cn1cnc2cc3c(Nc4cccc(Br)c4)ncnc3cc12	kinase inhibitor
BRD-K72222507-003-03-6	Quinapril HCl	85787397	54892	CCOC(=O)[C@H](CCc1ccccc1)N[C@@H](C)C(=O)N1Cc2ccccc2C[C@H]1C(O)=O	other
BRD-K72253829-001-03-6	ISOPIMPINELLIN	85789299	68079	COc1c2ccoc2c(OC)c2oc(=O)ccc12	antibiotic
BRD-K72259270-003-05-8	Dyclonine hydrochloride	85789355	3180	CCCCOc1ccc(cc1)C(=O)CCN1CCCCC1	unknown
BRD-K72661036-001-02-1	ISOGINKGETIN	85789684	5318569	COc1ccc(cc1)-c1cc(=O)c2c(O)cc(O)c(-c3cc(ccc3OC)-c3cc(=O)c4c(O)cc(O)cc4o3)c2o1	other
BRD-K72903603-001-04-6	Zidovudine, AZT	85788843	35370	Cc1cn([C@H]2C[C@H](N=[N+]=[N-])[C@@H](CO)O2)c(=O)[nH]c1=O	antibiotic
BRD-K73107279-003-03-4	LEVAMISOLE HYDROCHLORIDE	85789251	26879	C1CN2C[C@@H](N=C2S1)c1ccccc1	antibiotic
BRD-K73109821-001-05-2	DIAZOXIDE	85787713	3019	CC1=Nc2ccc(Cl)cc2S(=O)(=O)N1	other
BRD-K73157543-001-02-5	FENAMISAL	85789640	8609	Nc1ccc(C(=O)Oc2ccccc2)c(O)c1	antibiotic
BRD-K73196317-001-02-7	URAPIDIL	85787105	5639	COc1ccccc1N1CCN(CCCNc2cc(=O)n(C)c(=O)n2C)CC1	GPCR modulator
BRD-K73196317-003-03-1	Urapidil hydrochloride	85787380	5639	COc1ccccc1N1CCN(CCCNc2cc(=O)n(C)c(=O)n2C)CC1	GPCR modulator
BRD-K73210450-001-02-3	TRIPTOPHENOLIDE	85789330	173273	CC(C)c1ccc2c(CC[C@H]3C4=C(CC[C@]23C)C(=O)OC4)c1O	unknown
BRD-K73251053-003-03-2	Clorgyline hydrochloride	85787507	4380	CN(CCCOc1ccc(Cl)cc1Cl)CC#C	other
BRD-K73303757-001-02-6	BIOCHANIN A	85789680	5280373	COc1ccc(cc1)-c1coc2cc(O)cc(O)c2c1=O	unknown
BRD-K73323637-003-03-4	(+) -Levobunolol hydrochloride	85787349	5460339	CC(C)(C)NC[C@@H](O)COc1cccc2C(=O)CCCc12	GPCR modulator
BRD-K73391359-003-03-7	Dimethisoquin hydrochloride	85788075	6857	CCCCc1cc2ccccc2c(OCCN(C)C)n1	other
BRD-K73477617-001-01-0	DIBUTYL PHTHALATE	85789638	3026	CCCCOC(=O)c1ccccc1C(=O)OCCCC	unknown
BRD-K73500942-001-01-5	Thapsigargicin	85787110	10258363	CCCCCC(=O)O[C@@H]1[C@@H](OC(=O)C(\C)=C/C)C(C)=C2[C@@H]3OC(=O)[C@@](C)(O)[C@@]3(O)[C@H](C[C@](C)(OC(C)=O)[C@@H]12)OC(=O)CCC	other
BRD-K73589401-001-04-6	Corticosterone	85788836	5753	C[C@]12C[C@H](O)[C@H]3[C@@H](CCC4=CC(=O)CC[C@]34C)[C@@H]1CC[C@@H]2C(=O)CO	anti-inflammatory
BRD-K73642618-001-05-9	Bromopride	85789336	2446	CCN(CC)CCNC(=O)c1cc(Br)c(N)cc1OC	GPCR modulator
BRD-K73756878-001-02-9	PHLORIDZIN	85789298	6072	OC[C@H]1O[C@@H](Oc2cc(O)cc(O)c2C(=O)CCc2ccc(O)cc2)[C@H](O)[C@@H](O)[C@@H]1O	membrane transport
BRD-K73789395-001-04-0	ZM336372	85788296	5730	CN(C)c1cccc(c1)C(=O)Nc1ccc(C)c(NC(=O)c2ccc(O)cc2)c1	kinase inhibitor
BRD-K73999723-001-02-2	TELMISARTAN	85789678	65999	CCCc1nc2c(C)cc(cc2n1Cc1ccc(cc1)-c1ccccc1C(O)=O)-c1nc2ccccc2n1C	other
BRD-K74039237-001-01-7	2-Amino-4-methylpyridine	85787229	1533	Cc1ccnc(N)c1	unknown
BRD-K74112339-001-02-7	PHENYLACETOHYDROXAMIC ACID	85787986	220184	ONC(=O)Cc1ccccc1	unknown
BRD-K74141488-003-03-9	Naftifine hydrochloride	85788086	47641	CN(C\C=C\c1ccccc1)Cc1cccc2ccccc12	antibiotic
BRD-K74186897-001-02-5	Cytisine (-)	85787849	10235	O=c1cccc2[C@H]3CNC[C@H](C3)Cn12	unknown
BRD-K74212935-001-03-1	alpha-ERGOCRYPTINE	85788371	134551	CC(C)C[C@@H]1N2C(=O)[C@](NC(=O)[C@H]3CN(C)[C@@H]4Cc5c[nH]c6cccc(C4=C3)c56)(O[C@@]2(O)[C@@H]2CCCN2C1=O)C(C)C	GPCR modulator
BRD-K74284736-001-01-5	L-689,560	85787305	6604749	OC(=O)[C@H]1C[C@H](NC(=O)Nc2ccccc2)c2c(Cl)cc(Cl)cc2N1	GPCR modulator
BRD-K74765201-001-03-5	LY-171883	85787694	3969	CCCc1c(OCCCCc2nnn[nH]2)ccc(C(C)=O)c1O	other
BRD-K74913225-001-03-3	Brinzolamide	85788886	68844	CCN[C@H]1CN(CCCOC)S(=O)(=O)c2sc(cc12)S(N)(=O)=O	other
BRD-K75089421-001-02-5	PROCAINAMIDE	85788742	4913	CCN(CC)CCNC(=O)c1ccc(N)cc1	ion channel modulator
BRD-K75089421-003-05-4	Procainamide hydrochloride	85788846	4913	CCN(CC)CCNC(=O)c1ccc(N)cc1	ion channel modulator
BRD-K75127215-001-01-5	Cdk1 Inhibitor III	85787234	403994	CCOC(=O)c1cnc2oc3ccc(O)cc3c2c1-c1ccccc1	kinase inhibitor
BRD-K75181824-001-02-3	AGGC	85788536	11575713	CC(=O)N[C@@H](CSC\C=C(/C)CC\C=C(/C)CC\C=C(/C)CCC=C(C)C)C(O)=O	unknown
BRD-K75330923-001-02-6	DIURON	85789619	3120	CN(C)C(=O)Nc1ccc(Cl)c(Cl)c1	other
BRD-K75466013-001-05-2	Benzocaine	85788481	2337	CCOC(=O)c1ccc(N)cc1	ion channel modulator
BRD-K75608666-001-02-6	HYDROXYTOLUIC ACID	85789602	6738	Cc1cccc(C(O)=O)c1O	unknown
BRD-K75615183-001-01-7	B-HT 920	85788358	5374	Nc1nc2CCN(CC=C)CCc2s1	GPCR modulator
BRD-K75641298-001-01-5	METOCLOPRAMIDE	85788769	4168	CCN(CC)CCNC(=O)c1cc(Cl)c(N)cc1OC	GPCR modulator
BRD-K75641298-003-05-2	Metoclopramide monohydrochloride	85788419	4168	CCN(CC)CCNC(=O)c1cc(Cl)c(N)cc1OC	GPCR modulator
BRD-K75844781-001-01-9	1-(3-CHLOROPHENYL)PIPERAZINE	85788310	1355	Clc1cccc(c1)N1CCNCC1	GPCR modulator
BRD-K75958195-001-01-7	PIZOTIFEN	85787805	27400	CN1CCC(CC1)=C1c2ccsc2CCc2ccccc12	GPCR modulator
BRD-K75958195-037-03-7	Pizotifen malate	85788911	27400	CN1CCC(CC1)=C1c2ccsc2CCc2ccccc12	GPCR modulator
BRD-K75983763-008-01-2	ISOPILOCARPINE NITRATE	85789314	91468	CC[C@@H]1[C@@H](Cc2cncn2C)COC1=O	unknown
BRD-K76011241-045-01-5	OSELTAMIVIR TARTRATE	85789649	65028	CCOC(=O)C1=C[C@@H](OC(CC)CC)[C@H](NC(C)=O)[C@@H](N)C1	antibiotic
BRD-K76022557-001-01-3	R(-)-APOMORPHINE	85788349	6005	CN1CCc2cccc-3c2[C@H]1Cc1ccc(O)c(O)c-31	GPCR modulator
BRD-K76064317-001-04-0	AG-1296	85787740	2049	COc1cc2ncc(nc2cc1OC)-c1ccccc1	kinase inhibitor
BRD-K76205745-001-02-5	LOSARTAN	85789659	3961	CCCCc1nc(Cl)c(CO)n1Cc1ccc(cc1)-c1ccccc1-c1nnn[nH]1	other
BRD-K76263570-001-01-6	4-{[3?,4?-(Methylenedioxy)benzyl]amino}-6-methoxyquinazoline	85787222	1713	COc1ccc2ncnc(NCc3ccc4OCOc4c3)c2c1	unknown
BRD-K76274772-001-02-7	MAPP, D-erythro	85787695	124735	CCCCCCCCCCCCCC(=O)N[C@H](C)[C@@H](O)c1ccccc1	other
BRD-K76293260-001-02-6	N-LINOLEOYLGLYCINE	85787699	6433346	CCCCC\C=C/C\C=C/CCCCCCCC(=O)NCC(O)=O	GPCR modulator
BRD-K76304753-003-05-4	Phenazopyridine hydrochloride	85788784	4756	Nc1ccc(\N=N\c2ccccc2)c(N)n1	other
BRD-K76337122-001-03-7	4'-METHOXYFLAVONE	85789315	77793	COc1ccc(cc1)-c1cc(=O)c2ccccc2o1	unknown
BRD-K76381435-001-02-9	NITROMIDE	85789205	4511	NC(=O)c1cc(cc(c1)[N+]([O-])=O)[N+]([O-])=O	other
BRD-K76587808-001-03-8	FRAXETIN	85789328	5273569	COc1cc2ccc(=O)oc2c(O)c1O	unknown
BRD-K76617868-001-03-0	HA-1077	85787246	3547	O=S(=O)(N1CCCNCC1)c1cccc2cnccc12	ion channel modulator
BRD-K76617868-300-03-6	HA1077	85787262	3547	O=S(=O)(N1CCCNCC1)c1cccc2cnccc12	ion channel modulator
BRD-K76677554-001-01-7	AJ-76	85788340	122334	CCCN[C@@H]1CCc2c(OC)cccc2[C@@H]1C	GPCR modulator
BRD-K76723084-001-05-9	13-CIS RETINOIC ACID	85788724	5282379	CC(/C=C/C1=C(C)CCCC1(C)C)=C\C=C\C(C)=C/C(O)=O	GPCR modulator
BRD-K76775527-001-06-2	Nimesulide	85787260	4495	CS(=O)(=O)Nc1ccc(cc1Oc1ccccc1)[N+]([O-])=O	anti-inflammatory
BRD-K76805682-001-02-7	SB-415286	85788271	4210951	Oc1ccc(NC2=C(C(=O)NC2=O)c2ccccc2[N+]([O-])=O)cc1Cl	kinase inhibitor
BRD-K76810206-001-05-7	Nicergoline	85788051	34040	CO[C@]12C[C@@H](COC(=O)c3cncc(Br)c3)CN(C)[C@@H]1Cc1cn(C)c3cccc2c13	GPCR modulator
BRD-K76812510-236-05-6	Dipyrone	85788069	3111	CN(CS(O)(=O)=O)c1c(C)n(C)n(-c2ccccc2)c1=O	anti-inflammatory
BRD-K76819286-001-01-0	EGFR/ErbB-2 Inhibitor	85787191	9843206	COc1cc2ncnc(Nc3ccc(OCc4ccccc4)cc3)c2cc1OC	kinase inhibitor
BRD-K76845197-001-01-3	SULFANITRAN	85787412	5334	CC(=O)Nc1ccc(cc1)S(=O)(=O)Nc1ccc(cc1)[N+]([O-])=O	other
BRD-K76872913-001-02-8	BENZANTHRONE	85789324	6697	O=C1c2ccccc2-c2cccc3cccc1c23	unknown
BRD-K76927775-001-05-0	Nitrofurantoin	85787883	6604200	[O-][N+](=O)c1ccc(\C=N\N2CC(=O)NC2=O)o1	antibiotic
BRD-K77202630-001-02-9	4-HYDROXY-6-METHYLPYRAN-2-ONE	85787410	12663	Cc1cc(O)cc(=O)o1	unknown
BRD-K77435797-001-02-4	1R,9S-HYDRASTINE	85789291	442247	COc1ccc2[C@@H](OC(=O)c2c1OC)[C@@H]1N(C)CCc2cc3OCOc3cc12	unknown
BRD-K77474816-003-05-9	Rauwolscine hydrochloride	85787919	643606	COC(=O)[C@@H]1[C@@H](O)CC[C@@H]2CN3CCc4c([nH]c5ccccc45)[C@@H]3C[C@H]12	GPCR modulator
BRD-K77554836-001-03-3	Triamcinolone	85787891	31307	C[C@]12C[C@H](O)[C@@]3(F)[C@@H](CCC4=CC(=O)C=C[C@]34C)[C@@H]1C[C@@H](O)[C@]2(O)C(=O)CO	anti-inflammatory
BRD-K77578964-001-02-8	LECANORIC ACID	85789139	99613	Cc1cc(O)cc(O)c1C(=O)Oc1cc(C)c(C(O)=O)c(O)c1	unknown
BRD-K77641333-003-05-7	Naphazoline hydrochloride	85788822	4436	C(C1=NCCN1)c1cccc2ccccc12	GPCR modulator
BRD-K77685744-001-03-6	Acacetin	85788377	5280442	COc1ccc(cc1)-c1cc(=O)c2c(O)cc(O)cc2o1	unknown
BRD-K77695569-001-05-2	Tiabendazole	85787932	5430	c1nc(cs1)-c1nc2ccccc2[nH]1	antibiotic
BRD-K77771411-001-04-4	Moxonidine	85788789	4810	COc1nc(C)nc(Cl)c1NC1=NCCN1	GPCR modulator
BRD-K77817104-001-01-3	ACA	85787189	5353376	CCCCCc1ccc(\C=C\C(=O)Nc2ccccc2C(O)=O)cc1	unknown
BRD-K77925998-001-01-3	QUIPAZINE	85788303	5011	C1CN(CCN1)c1ccc2ccccc2n1	GPCR modulator
BRD-K77925998-050-02-8	QUIPAZINE MALEATE	85789752	5011	C1CN(CCN1)c1ccc2ccccc2n1	GPCR modulator
BRD-K77925998-332-03-8	Quipazine dimaleate salt	85789362	5011	C1CN(CCN1)c1ccc2ccccc2n1	GPCR modulator
BRD-K77947974-001-04-9	FLUSPIRILINE	85788238	3396	Fc1ccc(cc1)C(CCCN1CCC2(CC1)N(CNC2=O)c1ccccc1)c1ccc(F)cc1	GPCR modulator
BRD-K77987382-001-06-6	Mebendazole	85788418	4030	COC(=O)Nc1nc2ccc(cc2[nH]1)C(=O)c1ccccc1	antibiotic
BRD-K78010432-001-05-8	Furosemide	85788855	3440	NS(=O)(=O)c1cc(C(O)=O)c(NCc2ccco2)cc1Cl	ion channel modulator
BRD-K78084463-003-01-0	W-12, Hydrochloride	85787187	4298	NCCCCNS(=O)(=O)c1ccc2ccccc2c1	other
BRD-K78113049-001-05-5	Enoxacin	85788841	3229	CCn1cc(C(O)=O)c(=O)c2cc(F)c(nc12)N1CCNCC1	antibiotic
BRD-K78280988-001-02-2	ANANDAMIDE (20:3,n-6)	85788729	5282272	CCCCC\C=C/C\C=C/C\C=C/CCCCCCC(=O)NCCO	GPCR modulator
BRD-K78294846-001-03-3	OSTHOL	85789322	10228	COc1ccc2ccc(=O)oc2c1CC=C(C)C	ion channel modulator
BRD-K78329127-001-02-9	IRIFLOPHENONE TRIMETHYL ETHER	85788511	6710752	COc1cc(OC)c(C(=O)c2ccc(O)cc2)c(OC)c1	unknown
BRD-K78364995-236-03-5	Cefotaxime sodium salt	85787514	5742673	CO\N=C(/C(=O)N[C@H]1[C@H]2SCC(COC(C)=O)=C(N2C1=O)C(O)=O)c1csc(N)n1	antibiotic
BRD-K78414110-001-02-8	ANHYDROBRAZILIC ACID	85789520	4303260	COc1ccc2c(c1)occ(CC(O)=O)c2=O	unknown
BRD-K78599730-001-03-4	manumycin A	85787781	44483259	CCCC[C@@H](C)\C=C(C)\C=C(/C)C(=O)NC1=C[C@@](O)(\C=C\C=C\C=C\C(=O)NC2C(=O)CCC2=O)[C@@H]2O[C@@H]2C1=O	other
BRD-K78612426-001-02-6	CITROPTEN	85789729	2775	COc1cc(OC)c2ccc(=O)oc2c1	unknown
BRD-K78633253-001-01-2	Exo1	85787131	310557	COC(=O)c1ccccc1NC(=O)c1ccc(F)cc1	unknown
BRD-K78643075-001-03-3	Bromperidol	85787927	2448	OC1(CCN(CCCC(=O)c2ccc(F)cc2)CC1)c1ccc(Br)cc1	GPCR modulator
BRD-K78692225-001-03-9	Leflunomide	85788381	3899	Cc1oncc1C(=O)Nc1ccc(cc1)C(F)(F)F	anti-inflammatory
BRD-K78815826-001-05-4	Suxibuzone	85787847	5362	CCCCC1(COC(=O)CCC(O)=O)C(=O)N(N(C1=O)c1ccccc1)c1ccccc1	anti-inflammatory
BRD-K78838262-001-02-4	AUSTRICINE	85788926	6708801	C[C@H]1[C@H]2[C@H](OC1=O)[C@@H]1C(C)=CC(=O)C1=C(C)C[C@@H]2O	Anti-inflammatory
BRD-K78959463-001-02-5	FPL-64176	85788737	3423	COC(=O)c1c(C)[nH]c(C)c1C(=O)c1ccccc1Cc1ccccc1	ion channel modulator
BRD-K79092138-001-05-2	Nitrofural	85788869	5447130	NC(=O)N\N=C\c1ccc(o1)[N+]([O-])=O	antibiotic
BRD-K79116891-003-03-7	Proparacaine hydrochloride	85787393	4935	CCCOc1ccc(cc1N)C(=O)OCCN(CC)CC	ion channel modulator
BRD-K79131256-001-04-7	Albendazole	85788837	2082	CCCSc1ccc2[nH]c(NC(=O)OC)nc2c1	antibiotic
BRD-K79145749-001-01-8	DIBENZEPINE	85787309	9419	CN(C)CCN1c2ccccc2N(C)c2ccccc2C1=O	membrane transport
BRD-K79425933-001-03-6	Benperidol	85788860	16363	Fc1ccc(cc1)C(=O)CCCN1CCC(CC1)n1c2ccccc2[nH]c1=O	GPCR modulator
BRD-K79437791-001-02-4	acetyl (N)-s-farnesyl-l-cysteine	85787737	6438381	CC(=O)N[C@@H](CSC\C=C(/C)CC\C=C(/C)CCC=C(C)C)C(O)=O	other
BRD-K79501723-001-02-0	CYCLIZINE	85789538	6726	CN1CCN(CC1)C(c1ccccc1)c1ccccc1	GPCR modulator
BRD-K79501723-003-03-4	Cyclizine hydrochloride	85787928	6726	CN1CCN(CC1)C(c1ccccc1)c1ccccc1	GPCR modulator
BRD-K79711234-001-06-8	Thiamphenicol	85788878	27200	CS(=O)(=O)c1ccc(cc1)[C@@H](O)[C@@H](CO)NC(=O)C(Cl)Cl	antibiotic
BRD-K79759585-001-02-1	SILDENAFIL	85788522	5212	CCCc1nn(C)c2c1nc([nH]c2=O)-c1cc(ccc1OCC)S(=O)(=O)N1CCN(C)CC1	other
BRD-K79905821-001-01-6	Gabazine	85788325	107896	COc1ccc(cc1)-c1ccc(=N)n(CCCC(O)=O)n1	ion channel modulator
BRD-K80315422-001-01-8	5-[(DIMETHYLAMINO)METHYL]-3-(1-METHYL-1H-INDOL-3-YL)-1,2,4-OXADIAZOLE	85787817	9921349	CN(C)Cc1nc(no1)-c1cn(C)c2ccccc12	unknown
BRD-K80334323-001-03-5	Norethynodrel	85787518	6231	C[C@]12CC[C@H]3[C@@H](CCC4=C3CCC(=O)C4)[C@@H]1CC[C@@]2(O)C#C	other
BRD-K80348542-339-03-4	Cephaeline dihydrochloride heptahydrate	85788864	442195	CC[C@H]1CN2CCc3cc(OC)c(OC)cc3[C@@H]2C[C@@H]1C[C@H]1NCCc2cc(O)c(OC)cc12	unknown
BRD-K80353138-001-02-2	SILIBININ	85789693	31553	COc1cc(ccc1O)[C@H]1Oc2cc(ccc2O[C@@H]1CO)[C@H]1Oc2cc(O)cc(O)c2C(=O)[C@@H]1O	other
BRD-K80353807-001-06-3	Khellin	85787871	3828	COc1c2ccoc2c(OC)c2oc(C)cc(=O)c12	unknown
BRD-K80396088-001-03-9	Gliquidone	85787540	91610	COc1ccc2c(c1)C(=O)N(CCc1ccc(cc1)S(=O)(=O)NC(=O)NC1CCCCC1)C(=O)C2(C)C	other
BRD-K80576679-001-03-1	6,7-DICHLOROQUINOXALINE-2,3-DIONE	85787303	1845	Oc1nc2cc(Cl)c(Cl)cc2nc1O	unknown
BRD-K80738081-001-06-2	resveratrol	85788290	445154	Oc1ccc(cc1)\C=C\c1cc(O)cc(O)c1	anti-inflammatory
BRD-K80863915-001-02-9	N-PHENYLANTHRANILIC	85787443	4386	OC(=O)c1ccccc1Nc1ccccc1	unknown
BRD-K80946661-001-02-8	TRIACETYLRESVERATROL	85787417	5962587	CC(=O)Oc1ccc(cc1)\C=C\c1cc(OC(C)=O)cc(OC(C)=O)c1	other
BRD-K81029756-001-02-8	L-cis-DILTIAZEM	85788023	198107	COc1ccc(cc1)[C@H]1Sc2ccccc2N(CCN(C)C)C(=O)[C@H]1OC(C)=O	ion channel modulator
BRD-K81048131-001-01-6	AG 556	85787125	5328775	Oc1ccc(\C=C(/C#N)C(=O)NCCCCc2ccccc2)cc1O	kinase inhibitor
BRD-K81130846-001-02-6	SALICYLAMIDE	85789555	5147	NC(=O)c1ccccc1O	anti-inflammatory
BRD-K81144366-003-03-1	Moxisylyte hydrochoride	85788577	4260	CC(C)c1cc(OC(C)=O)c(C)cc1OCCN(C)C	GPCR modulator
BRD-K81272440-001-02-6	DANTROLENE	85787712	6914273	[O-][N+](=O)c1ccc(cc1)-c1ccc(\C=N\N2CC(=O)NC2=O)o1	ion channel modulator
BRD-K81272440-236-05-1	Dantrolene sodium salt	85788469	6914273	[O-][N+](=O)c1ccc(cc1)-c1ccc(\C=N\N2CC(=O)NC2=O)o1	ion channel modulator
BRD-K81298036-001-02-1	CHRYSIN DIMETHYL ETHER	85789276	88881	COc1cc(OC)c2c(c1)oc(cc2=O)-c1ccccc1	unknown
BRD-K81326768-001-02-4	ZOMEPIRAC SODIUM	85789559	5733	Cc1cc(CC(O)=O)n(C)c1C(=O)c1ccc(Cl)cc1	anti-inflammatory
BRD-K81326768-236-03-4	Zomepirac sodium salt	85788477	5733	Cc1cc(CC(O)=O)n(C)c1C(=O)c1ccc(Cl)cc1	anti-inflammatory
BRD-K81365681-001-01-8	Phorbol-12,13-dibutyrate	85787175	37783	CCCC(=O)O[C@@H]1[C@@H](C)[C@]2(O)[C@@H]3C=C(C)C(=O)[C@@]3(O)CC(CO)=C[C@H]2[C@@H]2C(C)(C)[C@]12OC(=O)CCC	kinase inhibitor
BRD-K81447180-003-03-2	Lincomycin hydrochloride	85788417	5388973	CCC[C@@H]1C[C@H](N(C)C1)C(=O)N[C@H]([C@@H](C)O)[C@H]1O[C@H](SC)[C@H](O)[C@@H](O)[C@@H]1O	antibiotic
BRD-K81473043-001-02-1	17-Allylamino-geldanamycin	85788546	44634694	CO[C@H]1C[C@H](C)CC2=C(NCC=C)C(=O)C=C(NC(=O)\C(C)=C\C=C/[C@H](OC)[C@@H](OC(N)=O)\C(C)=C\[C@H](C)[C@H]1O)C2=O	antibiotic
BRD-K81473089-003-04-8	Tacrine hydrochloride hydrate	85788845	1935	Nc1c2CCCCc2nc2ccccc12	other
BRD-K81709173-001-03-8	Halcinonide	85787965	443943	CC1(C)O[C@@H]2C[C@H]3[C@@H]4CCC5=CC(=O)CC[C@]5(C)[C@@]4(F)[C@@H](O)C[C@]3(C)[C@@]2(O1)C(=O)CCl	anti-inflammatory
BRD-K81750404-001-02-5	PRENYLETIN	85789505	3873459	CC(C)=CCOc1cc2oc(=O)ccc2cc1O	unknown
BRD-K81829253-001-02-9	PICROPODOPHYLLOTOXIN	85787406	72435	COc1cc(cc(OC)c1OC)[C@H]1[C@H]2[C@H](COC2=O)[C@@H](O)c2cc3OCOc3cc12	other
BRD-K81836716-001-01-7	Cdk1 Inhibitor	85787193	5472558	Clc1[nH]c2ccccc2c1\C=C1\C(=O)Nc2ccccc12	kinase inhibitor
BRD-K81839095-001-04-6	Estrone	85789366	5870	C[C@]12CC[C@H]3[C@@H](CCc4cc(O)ccc34)[C@@H]1CCC2=O	other
BRD-K81847782-001-02-1	SCANDENIN	85787089	634819	COc1c(CC=C(C)C)c2OC(C)(C)C=Cc2c2oc(=O)c(-c3ccc(O)cc3)c(O)c12	unknown
BRD-K81884069-001-02-8	1,3,5-TRIMETHOXYBENZENE	85789273	69301	COc1cc(OC)cc(OC)c1	other
BRD-K82036761-003-02-1	SERTRALINE HYDROCHLORIDE	85789675	68617	CN[C@H]1CC[C@@H](c2ccc(Cl)c(Cl)c2)c2ccccc12	membrane transport
BRD-K82103381-003-03-7	HYDRALAZINE HYDROCHLORIDE	85789545	3637	NNc1nncc2ccccc12	other
BRD-K82142815-001-02-7	BETAMIPRON	85789713	71651	OC(=O)CCNC(=O)c1ccccc1	other
BRD-K82229777-001-02-8	EPOXY (4,5alpha)-4,5-DIHYDROSANTONIN	85787087	6481646	C[C@H]1[C@@H]2CC[C@@]3(C)C=CC(=O)[C@@]4(C)O[C@@]34[C@H]2OC1=O	unknown
BRD-K82236108-001-02-3	N-METHYL (-)EPHEDRINE	85789578	64782	C[C@@H]([C@H](O)c1ccccc1)N(C)C	GPCR modulator
BRD-K82236179-001-05-0	Dicumarol	85788383	653	Oc1c(Cc2c(O)c3ccccc3oc2=O)c(=O)oc2ccccc12	other
BRD-K82255054-001-03-5	PROPOFOL	85788322	4943	CC(C)c1cccc(C(C)C)c1O	ion channel modulator
BRD-K82561139-001-05-0	Ricinine	85788492	10666	COc1ccn(C)c(=O)c1C#N	unknown
BRD-K82562631-236-02-0	TOLMETIN SODIUM	85789564	5509	Cc1ccc(cc1)C(=O)c1ccc(CC(O)=O)n1C	anti-inflammatory
BRD-K82562631-325-03-9	Tolmetin sodium salt dihydrate	85787331	5509	Cc1ccc(cc1)C(=O)c1ccc(CC(O)=O)n1C	anti-inflammatory
BRD-K82577285-001-01-7	DIPROPYLDOPAMINE	85788033	3106	CCCN(CCC)CCc1ccc(O)c(O)c1	GPCR modulator
BRD-K82708110-003-01-5	WHI-P180, Hydrochloride	85787236	5687	COc1cc2ncnc(Nc3cccc(O)c3)c2cc1OC	other
BRD-K82731415-001-04-7	olomoucine	85787268	4592	Cn1cnc2c(NCc3ccccc3)nc(NCCO)nc12	kinase inhibitor
BRD-K82795137-001-02-3	LORATADINE	85789598	3957	CCOC(=O)N1CCC(CC1)=C1c2ccc(Cl)cc2CCc2cccnc12	GPCR modulator
BRD-K82846253-001-03-0	Repaglinide	85788088	65981	CCOc1cc(CC(=O)N[C@@H](CC(C)C)c2ccccc2N2CCCCC2)ccc1C(O)=O	other
BRD-K82865713-001-02-6	PROSTAGLANDIN B2	85787702	5280881	CCCCC[C@H](O)\C=C\C1=C(C\C=C/CCCC(O)=O)C(=O)CC1	anti-inflammatory
BRD-K83028735-003-03-8	Ajmalicine hydrochloride	85787832	441975	COC(=O)C1=CO[C@@H](C)[C@H]2CN3CCc4c([nH]c5ccccc45)[C@@H]3C[C@H]12	GPCR modulator
BRD-K83064458-001-05-7	Etofylline	85787859	1892	Cn1c2ncn(CCO)c2c(=O)n(C)c1=O	other
BRD-K83257731-003-03-7	Chloropyramine hydrochloride	85787344	25295	CN(C)CCN(Cc1ccc(Cl)cc1)c1ccccn1	GPCR modulator
BRD-K83302049-003-01-2	Protopine	85787196	4970	CN1CCc2cc3OCOc3cc2C(=O)Cc2ccc3OCOc3c2C1	GPCR modulator
BRD-K83459933-001-02-1	SINOMENINE	85789694	5459308	COC1=C[C@@H]2[C@@H]3Cc4ccc(OC)c(O)c4[C@]2(CCN3C)CC1=O	anti-inflammatory
BRD-K83597974-003-05-7	Pargyline hydrochloride	85787887	4688	CN(CC#C)Cc1ccccc1	other
BRD-K84175871-003-02-2	PSEUDOEPHEDRINE HYDROCHLORIDE	85788938	7028	CN[C@@H](C)[C@@H](O)c1ccccc1	GPCR modulator
BRD-K84214706-001-03-2	7-CHLOROKYNURENIC ACID	85788300	1884	OC(=O)c1cc(O)c2ccc(Cl)cc2n1	other
BRD-K84268861-001-02-1	ETHION	85789233	3286	CCOP(=S)(OCC)SCSP(=S)(OCC)OCC	other
BRD-K84300594-001-02-6	Trimethylcolchicinic acid	85787881	453131	COc1cc2CC[C@H](N)c3cc(=O)c(O)ccc3-c2c(OC)c1OC	unknown
BRD-K84390227-001-02-2	2'-METHOXYFORMONETIN	85789527	5781145	COc1ccc(c(OC)c1)-c1coc2cc(O)ccc2c1=O	unknown
BRD-K84421793-001-01-1	R(+)-SKF-81297	85787465	12668019	Oc1cc2[C@H](CNCCc2c(Cl)c1O)c1ccccc1	GPCR modulator
BRD-K84595254-001-03-0	Strophanthidin	85788385	6185	C[C@]12CC[C@H]3[C@@H](CC[C@]4(O)C[C@@H](O)CC[C@]34C=O)[C@@]1(O)CC[C@@H]2C1=CC(=O)OC1	unknown
BRD-K84663978-001-02-3	Trequinsin	85787731	0	COc1cc2CCn3c(c\c(=N/c4c(C)cc(C)cc4C)n(C)c3=O)-c2cc1OC	other
BRD-K84937637-001-02-4	RAPAMYCIN	85787683	44634693	CO[C@@H]1C[C@H](C[C@@H](C)[C@@H]2CC(=O)[C@H](C)\C=C(C)\[C@@H](O)[C@@H](OC)C(=O)[C@H](C)C[C@H](C)\C=C\C=C\C=C(C)\[C@H](C[C@@H]3CC[C@@H](C)[C@@](O)(O3)C(=O)C(=O)N3CCCC[C@H]3C(=O)O2)OC)CC[C@H]1O	other
BRD-K85068298-001-02-7	4'-HYDROXYCHALCONE	85789145	5282362	Oc1ccc(cc1)C(=O)\C=C\c1ccccc1	unknown
BRD-K85090592-008-05-2	Pilocarpine nitrate	85788803	5910	CC[C@H]1[C@@H](Cc2cncn2C)COC1=O	GPCR modulator
BRD-K85104575-001-03-2	3-Acetamidocoumarin	85788558	136620	CC(=O)Nc1cc2ccccc2oc1=O	unknown
BRD-K85119730-001-06-5	TOLBUTAMIDE	85788253	5505	CCCCNC(=O)NS(=O)(=O)c1ccc(C)cc1	ion channel modulator
BRD-K85242180-001-01-1	PROPYL-beta-CARBOLINE-3-CARBOXYLATE	85788334	123662	CCCOC(=O)c1cc2c(cn1)[nH]c1ccccc21	other
BRD-K85307935-236-02-0	NOVOBIOCIN SODIUM	85789550	9346	CO[C@@H]1[C@@H](OC(N)=O)[C@@H](O)[C@H](Oc2ccc3c(O)c(NC(=O)c4ccc(O)c(CC=C(C)C)c4)c(=O)oc3c2C)OC1(C)C	antibiotic
BRD-K85383046-001-02-5	IAA-94	85787720	656717	C[C@]1(Cc2cc(OCC(O)=O)c(Cl)c(Cl)c2C1=O)C1CCCC1	ion channel modulator
BRD-K85385671-001-02-2	ONONETIN	85789525	259632	COc1ccc(CC(=O)c2ccc(O)cc2O)cc1	unknown
BRD-K85871428-001-01-9	SC-68376	85787206	5174	Cc1nc(c(o1)-c1ccncc1)-c1ccccc1	kinase inhibitor
BRD-K85880973-001-02-7	IRIGENIN TRIMETHYL ETHER	85789522	4303569	COc1cc(cc(OC)c1OC)-c1coc2cc(OC)c(OC)c(OC)c2c1=O	unknown
BRD-K85883481-001-04-2	Prednisone	85787889	5865	C[C@]12CC(=O)[C@H]3[C@@H](CCC4=CC(=O)C=C[C@]34C)[C@@H]1CC[C@]2(O)C(=O)CO	anti-inflammatory
BRD-K85985071-001-03-3	Ellipticine	85787856	3213	Cc1c2[nH]c3ccccc3c2c(C)c2cnccc12	other
BRD-K86204871-001-02-2	Terconazole	85787513	441383	CC(C)N1CCN(CC1)c1ccc(OC[C@H]2CO[C@@](Cn3cncn3)(O2)c2ccc(Cl)cc2Cl)cc1	antibiotic
BRD-K86434416-001-02-7	Deprenyl	85788262	26757	C[C@H](Cc1ccccc1)N(C)CC#C	othr
BRD-K86434416-003-03-1	Selegiline hydrochloride	85787938	26757	C[C@H](Cc1ccccc1)N(C)CC#C	other
BRD-K86509404-001-03-8	ISO-OLOMOUCINE	85787248	512292	Cn1cnc2nc(NCCO)nc(NCc3ccccc3)c12	kinase inhibitor
BRD-K86873305-236-03-0	Piperacillin sodium salt	85788489	43672	CCN1CCN(C(=O)N[C@@H](C(=O)N[C@H]2[C@H]3SC(C)(C)[C@@H](N3C2=O)C(O)=O)c2ccccc2)C(=O)C1=O	antibiotic
BRD-K86882815-001-01-6	Cabergoline	85788035	54746	CCNC(=O)N(CCCN(C)C)C(=O)[C@@H]1C[C@H]2[C@@H](Cc3c[nH]c4cccc2c34)N(CC=C)C1	GPCR modulator
BRD-K87024524-065-05-2	Phenelzine sulfate	85789353	3675	NNCCc1ccccc1	other
BRD-K87049188-001-03-6	Fusaric acid	85787478	3442	CCCCc1ccc(nc1)C(O)=O	unknown
BRD-K87156652-001-05-1	Carbimazole	85788865	31072	CCOC(=O)n1ccn(C)c1=S	other
BRD-K87194840-001-02-2	3,4,5-TRIMETHOXYCINNAMALDEHYDE	85787081	5839209	COc1cc(cc(OC)c1OC)\C=C\C=O	unknown
BRD-K87343924-001-02-4	wortmannin	85787298	312145	COC[C@H]1OC(=O)c2coc3c2[C@@]1(C)C1=C([C@@H]2CCC(=O)[C@@]2(C)C[C@H]1OC(C)=O)C3=O	antibiotic
BRD-K87349602-001-01-2	BUTYL-beta-CARBOLINE-3-CARBOXYLATE	85788333	128618	CCCCOC(=O)c1cc2c(cn1)[nH]c1ccccc21	other
BRD-K87484409-001-01-2	TrkA Inhibitor	85787224	5413390	NS(=O)(=O)c1ccc(N\C=C2/C(=O)Nc3ccccc23)cc1	kinase inhibitor
BRD-K87492696-001-05-8	Sulfameter	85788493	5326	COc1cnc(NS(=O)(=O)c2ccc(N)cc2)nc1	antibiotic
BRD-K87798455-001-02-6	DUARTIN, DIMETHYL ETHER	85789528	6708574	COc1ccc([C@@H]2COc3c(C2)ccc(OC)c3OC)c(OC)c1OC	unknown
BRD-K87817668-001-02-7	METHOMYL	85789632	5360521	CNC(=O)O\N=C(\C)SC	other
BRD-K87827419-001-02-8	MELPHALAN	85789225	460612	N[C@@H](Cc1ccc(cc1)N(CCCl)CCCl)C(O)=O	other
BRD-K87904882-001-02-3	chelerythrine	85787754	2703	COc1ccc2c(c[n+](C)c3c4cc5OCOc5cc4ccc23)c1OC	antibiotic
BRD-K87990216-001-03-7	Piretanide	85788564	4849	NS(=O)(=O)c1cc(cc(N2CCCC2)c1Oc1ccccc1)C(O)=O	ion channel modulator
BRD-K87991767-001-03-8	UMBELLIFERONE	85789232	5281426	Oc1ccc2ccc(=O)oc2c1	unknown
BRD-K88090157-050-04-1	Pimethixene maleate	85788454	4822	CN1CCC(CC1)=C1c2ccccc2Sc2ccccc12	unknown
BRD-K88111944-001-01-2	2',4-DIHYDROXY-3,4',6'-TRIMETHOXYCHALCONE	85789250	5955473	COc1cc(O)c(C(=O)\C=C\c2ccc(O)c(OC)c2)c(OC)c1	unknown
BRD-K88172511-310-03-8	Naltrexone hydrochloride dihydrate	85787880	5360515	Oc1ccc2C[C@H]3N(CC4CC4)CC[C@@]45[C@@H](Oc1c24)C(=O)CC[C@@]35O	other
BRD-K88219015-001-02-5	ASARYLALDEHYDE	85789515	20525	COc1cc(OC)c(C=O)cc1OC	unknown
BRD-K88282786-001-02-0	WIN 55,212-2	85787707	5311501	Cc1c(C(=O)c2cccc3ccccc23)c2cccc3OC[C@@H](CN4CCOCC4)n1c23	other
BRD-K88366685-300-03-7	Trimetazidine dihydrochloride	85787947	21109	COc1ccc(CN2CCNCC2)c(OC)c1OC	other
BRD-K88405679-003-01-5	THONZYLAMINE HYDROCHLORIDE	85788945	5457	COc1ccc(CN(CCN(C)C)c2ncccn2)cc1	GPCR modulator
BRD-K88429204-001-05-4	Pyrimethamine	85788820	4993	CCc1nc(N)nc(N)c1-c1ccc(Cl)cc1	antibiotic
BRD-K88568253-011-03-3	Iproniazide phosphate	85787870	3748	CC(C)NNC(=O)c1ccncc1	other
BRD-K88611939-001-02-6	ANIRACETAM	85787794	2196	COc1ccc(cc1)C(=O)N1CCCC1=O	GPCR modulator
BRD-K88646909-004-06-3	Arecoline hydrobromide	85788884	2230	COC(=O)C1=CCCN(C)C1	GPCR modulator
BRD-K88743730-001-01-0	TEGASEROD	85789244	6261800	CCCCCNC(=N)N\N=C\c1c[nH]c2ccc(OC)cc12	other
BRD-K88789588-001-03-2	Letrozole	85787542	3902	N#Cc1ccc(cc1)C(c1ccc(cc1)C#N)n1cncn1	other
BRD-K88809146-003-02-1	Tranylcypromine hydrochloride	85787898	26070	N[C@H]1C[C@@H]1c1ccccc1	other
BRD-K88849294-001-02-1	LOBARIC ACID	85789707	73157	CCCCCc1c2Oc3cc(OC)cc(C(=O)CCCC)c3C(=O)Oc2cc(O)c1C(O)=O	unknown
BRD-K88871508-001-01-9	S(-)-LISURIDE	85788551	11957615	CCN(CC)C(=O)N[C@H]1CN(C)[C@@H]2Cc3c[nH]c4cccc(C2=C1)c34	other
BRD-K88882192-001-02-5	ascomycin (FK-520)	85787728	5282071	CC[C@@H]1\C=C(C)\C[C@H](C)C[C@H](OC)[C@H]2O[C@](O)([C@H](C)C[C@@H]2OC)C(=O)C(=O)N2CCCC[C@H]2C(=O)O[C@@H]([C@H](C)[C@@H](O)CC1=O)C(\C)=C\[C@@H]1CC[C@@H](O)[C@@H](C1)OC	antibiotic
BRD-K88988070-001-01-9	Cdk Inhibitor, p35	85787144	4155347	CC(C)n1cnc2c(NCc3ccccc3O)nc(NCCCO)nc12	kinase inhibitor
BRD-K89046952-001-03-4	Cyclacillin	85788579	19003	CC1(C)S[C@@H]2[C@H](NC(=O)C3(N)CCCCC3)C(=O)N2[C@H]1C(O)=O	antibiotic
BRD-K89055274-048-04-5	Alverine citrate salt	85787953	3678	CCN(CCCc1ccccc1)CCCc1ccccc1	unknown
BRD-K89125793-001-05-4	Tinidazole	85788389	5479	CCS(=O)(=O)CCn1c(C)ncc1[N+]([O-])=O	GPCR modulator
BRD-K89152108-001-03-3	Liothyronine	85787330	5920	N[C@@H](Cc1cc(I)c(Oc2ccc(O)c(I)c2)c(I)c1)C(O)=O	other
BRD-K89210380-001-03-8	Biotin	85788559	171548	OC(=O)CCCC[C@@H]1SC[C@@H]2NC(=O)N[C@H]12	other
BRD-K89271983-001-01-5	EMD 41000	85787161	135179	COc1cc(SC)ccc1-c1nc2ccncc2[nH]1	unknown
BRD-K89272762-001-04-4	NPPB	85788240	4549	OC(=O)c1cc(ccc1NCCCc1ccccc1)[N+]([O-])=O	ion channel modulator
BRD-K89375097-300-05-4	Pirenzepine dihydrochloride	85787888	4848	CN1CCN(CC(=O)N2c3ccccc3C(=O)Nc3cccnc23)CC1	GPCR modulator
BRD-K89595132-050-02-2	CHLORPHENIRAMINE (S) MALEATE	85789162	716121	CN(C)CC[C@H](c1ccc(Cl)cc1)c1ccccn1	GPCR modulator
BRD-K89669299-001-02-7	PERICIAZINE	85789600	4747	OC1CCN(CCCN2c3ccccc3Sc3ccc(cc23)C#N)CC1	GPCR modulator
BRD-K89704198-001-05-7	Epivincamine	85789361	637570	CC[C@@]12CCCN3CCc4c([C@H]13)n(c1ccccc41)[C@@](O)(C2)C(=O)OC	other
BRD-K89732114-001-03-4	TRIFLUOPERAZINE	85788367	5566	CN1CCN(CCCN2c3ccccc3Sc3ccc(cc23)C(F)(F)F)CC1	GPCR modulator
BRD-K89732114-300-05-5	Trifluoperazine dihydrochloride	85789346	5566	CN1CCN(CCCN2c3ccccc3Sc3ccc(cc23)C(F)(F)F)CC1	GPCR modulator
BRD-K89923877-003-02-4	Scopolamine hydrochloride	85787352	3000322	CN1[C@H]2C[C@@H](C[C@@H]1[C@H]1O[C@@H]21)OC(=O)[C@H](CO)c1ccccc1	GPCR modulator
BRD-K90027355-001-03-4	Spironolactone	85787487	5833	CC(=O)S[C@@H]1CC2=CC(=O)CC[C@]2(C)[C@H]2CC[C@@]3(C)[C@@H](CC[C@@]33CCC(=O)O3)[C@H]12	other
BRD-K90168339-001-02-9	DIMETHYL 4,4-o-PHENYLENE-BIS (3-THIOPHANATE)	85789712	3032791	COC(=O)NC(=S)Nc1ccccc1NC(=S)NC(=O)OC	antibiotic
BRD-K90214371-001-02-0	17-PHENYL-TRINOR-PGE2	85787435	5283068	O[C@@H](CCc1ccccc1)\C=C\[C@H]1[C@H](O)CC(=O)[C@@H]1C\C=C/CCCC(O)=O	unknown
BRD-K90259198-003-04-8	W7	85787297	5681	NCCCCCCNS(=O)(=O)c1cccc2c(Cl)cccc12	other
BRD-K90333595-001-02-8	PHENTOLAMINE	85788741	5775	Cc1ccc(cc1)N(CC1=NCCN1)c1cccc(O)c1	GPCR modulator
BRD-K90333595-003-04-0	Phentolamine hydrochloride	85788421	5775	Cc1ccc(cc1)N(CC1=NCCN1)c1cccc(O)c1	GPCR modulator
BRD-K90524085-001-05-2	MY-5445	85787735	1348	Clc1cccc(Nc2nnc(-c3ccccc3)c3ccccc23)c1	other
BRD-K90553655-001-03-6	Testosterone propionate	85788567	5995	CCC(=O)O[C@H]1CC[C@H]2[C@@H]3CCC4=CC(=O)CC[C@]4(C)[C@H]3CC[C@]12C	other
BRD-K90574291-001-02-4	7,2'-DIMETHOXYFLAVONE	85789562	688671	COc1ccc2c(c1)oc(cc2=O)-c1ccccc1OC	unknown
BRD-K90607708-001-02-9	EPIAFZELECHIN (2R,3R)(-)	85788932	443639	O[C@@H]1Cc2c(O)cc(O)cc2O[C@@H]1c1ccc(O)cc1	unkknown
BRD-K90733503-002-03-6	Cephalexin monohydrate	85788571	27447	CC1=C(N2[C@H](SC1)[C@H](NC(=O)[C@H](N)c1ccccc1)C2=O)C(O)=O	antibiotic
BRD-K90976994-001-02-1	Dehydrocholic acid	85787490	6674	C[C@H](CCC(O)=O)[C@H]1CC[C@H]2[C@H]3[C@H](CC(=O)[C@]12C)[C@@]1(C)CCC(=O)C[C@H]1CC3=O	other
BRD-K91263825-003-03-2	Nortriptyline hydrochloride	85788420	4543	CNCCC=C1c2ccccc2CCc2ccccc12	GPCR modulator
BRD-K91301684-003-02-2	NOSCAPINE HYDROCHLORIDE	85789207	31411	COc1ccc2[C@@H](OC(=O)c2c1OC)[C@@H]1N(C)CCc2cc3OCOc3c(OC)c12	other
BRD-K91315211-300-02-4	BETAHISTINE HYDROCHLORIDE	85789421	2366	CNCCc1ccccn1	GPCR modulator
BRD-K91315211-334-02-3	Betahistine mesylate	85787936	2366	CNCCc1ccccn1	GPCR modulator
BRD-K91317041-001-03-8	HARMALINE	85789229	5280951	COc1ccc2c3CCN=C(C)c3[nH]c2c1	other
BRD-K91317041-310-03-3	Harmaline hydrochloride dihydrate	85788793	5280951	COc1ccc2c3CCN=C(C)c3[nH]c2c1	other
BRD-K91336023-001-01-4	MESULERGINE	85787468	68848	CN(C)S(=O)(=O)N[C@H]1C[C@H]2[C@@H](Cc3cn(C)c4cccc2c34)N(C)C1	GPCR modulator
BRD-K91347490-001-02-3	SERICETIN DIACETATE	85789529	4574925	CC(=O)Oc1c2C=CC(C)(C)Oc2c(CC=C(C)C)c2oc(-c3ccccc3)c(OC(C)=O)c(=O)c12	unknown
BRD-K91370081-001-04-6	anisomycin	85788749	253602	COc1ccc(C[C@H]2NC[C@H](O)[C@H]2OC(C)=O)cc1	antibiotic
BRD-K91509126-001-05-3	Piceatannol	85788292	667639	Oc1cc(O)cc(c1)\C=C\c1ccc(O)c(O)c1	kinase inhibitor
BRD-K91868854-001-01-0	2-[1-(4-PIPERONYL)PIPERAZINYL]BENZOTHIAZOLE	85787820	127902	C(N1CCN(CC1)c1nc2ccccc2s1)c1ccc2OCOc2c1	unknown
BRD-K92000912-001-02-7	AM-251	85788727	2125	Cc1c(nn(c1-c1ccc(I)cc1)-c1ccc(Cl)cc1Cl)C(=O)NN1CCCCC1	GPCR modulator
BRD-K92006759-001-02-0	PTERYXIN	85788927	5320509	C\C=C(/C)C(=O)O[C@H]1[C@@H](OC(C)=O)C(C)(C)Oc2ccc3ccc(=O)oc3c12	unknown
BRD-K92019075-001-02-0	3-HYDROXYCOUMARIN	85789722	13650	Oc1cc2ccccc2oc1=O	other
BRD-K92049597-001-05-9	Triamterene	85788819	5546	Nc1nc(N)c2nc(-c3ccccc3)c(N)nc2n1	ion channel modulator
BRD-K92073408-001-03-3	Norethindrone	85788451	6230	C[C@]12CC[C@H]3[C@@H](CCC4=CC(=O)CC[C@H]34)[C@@H]1CC[C@@]2(O)C#C	other
BRD-K92093830-003-04-3	doxorubicin	85787258	31703	COc1cccc2C(=O)c3c(O)c4C[C@](O)(C[C@H](O[C@H]5C[C@H](N)[C@H](O)[C@H](C)O5)c4c(O)c3C(=O)c12)C(=O)CO	other
BRD-K92123432-237-02-8	GINKGETIN, K salt	85789748	5271805	COc1cc(O)c2c(c1)oc(cc2=O)-c1ccc(OC)c(c1)-c1c(O)cc(O)c2c1oc(cc2=O)-c1ccc(O)cc1	other
BRD-K92405402-001-02-5	URSINOIC ACID	85788928	795044	COc1ccc(C(=O)CC(O)=O)c2OC(C)(C)C=Cc12	unknown
BRD-K92577649-001-01-6	GBR 13069	85788767	5974189	Fc1ccc(cc1)C(OCCN1CCN(C\C=C\c2ccccc2)CC1)c1ccc(F)cc1	membrane transport
BRD-K92588747-001-01-4	2-CHLORO-11-(4-METHYLPIPERAZINO)DIBENZ[B,F]OXEPIN	85788765	32224	CN1CCN(CC1)C1=Cc2ccccc2Oc2ccc(Cl)cc12	unknown
BRD-K92678294-001-01-0	IRILIN A DIMETHYL ETHER	85788512	6710754	COc1ccccc1-c1coc2cc(OC)c(OC)c(OC)c2c1=O	unknown
BRD-K92683369-001-03-6	Graveoline	85788398	353825	Cn1c(cc(=O)c2ccccc12)-c1ccc2OCOc2c1	other
BRD-K92731339-227-02-3	PERINDOPRIL ERBUMINE	85788931	107807	CCC[C@H](N[C@@H](C)C(=O)N1[C@H]2CCCC[C@H]2C[C@H]1C(O)=O)C(=O)OCC	other
BRD-K92758126-001-06-3	Gibberellic acid	85788901	6466	C[C@@]12[C@H]3[C@H](C(O)=O)[C@@]45CC(=C)[C@@](O)(C4)CC[C@H]5[C@]3(OC1=O)C=C[C@@H]2O	other
BRD-K92778217-001-06-1	Mefenamic acid	85787902	4044	Cc1cccc(Nc2ccccc2C(O)=O)c1C	anti-inflammatory
BRD-K92860374-001-02-5	2,4,5-TRICHLOROPHENOXYACETIC ACID	85789627	1480	OC(=O)COc1cc(Cl)c(Cl)cc1Cl	other
BRD-K93080877-001-02-1	Ala-Ala-Phe-CMK	85788260	6610326	C[C@H](N)C(=O)N[C@@H](C)C(=O)N[C@@H](Cc1ccccc1)C(=O)CCl	other
BRD-K93197368-001-02-9	PIMPINELLIN	85789300	4825	COc1c(OC)c2ccc(=O)oc2c2ccoc12	unknown
BRD-K93201660-001-04-0	ML7	85787783	4216	Ic1cccc2c(cccc12)S(=O)(=O)N1CCCNCC1	kinase inhibitor
BRD-K93240442-001-02-7	DINITOLMIDE	85787102	3092	Cc1c(cc(cc1[N+]([O-])=O)[N+]([O-])=O)C(N)=O	antibiotic
BRD-K93258693-001-02-5	GW-9662	85787762	644213	[O-][N+](=O)c1ccc(Cl)c(c1)C(=O)Nc1ccccc1	other
BRD-K93280214-004-02-3	Gabazine	85788574	5275	COc1ccc(cc1)-c1ccc(N)[n+](CCCC(O)=O)n1	ion channel modulator
BRD-K93325701-001-03-0	damnacanthal	85787256	2948	COc1c(C=O)c(O)cc2C(=O)c3ccccc3C(=O)c12	other
BRD-K93332168-001-03-2	Isocarboxazid	85789365	3759	Cc1cc(no1)C(=O)NNCc1ccccc1	other
BRD-K93441486-067-03-7	Diphemanil methylsulfate	85787905	6127	C[N+]1(C)CCC(CC1)=C(c1ccccc1)c1ccccc1	GPCR modulator
BRD-K93461745-001-01-5	BUSPIRONE	85787807	2477	O=C1CC2(CCCC2)CC(=O)N1CCCCN1CCN(CC1)c1ncccn1	GPCR modulator
BRD-K93461745-003-03-7	Buspirone hydrochloride	85788842	2477	O=C1CC2(CCCC2)CC(=O)N1CCCCN1CCN(CC1)c1ncccn1	GPCR modulator
BRD-K93480852-001-03-0	KN-93	85787247	5312122	COc1ccc(cc1)S(=O)(=O)N(CCO)c1ccccc1CN(C)C\C=C\c1ccc(Cl)cc1	kinase inhibitor
BRD-K93524252-001-05-6	Sulfamerazine	85788375	5325	Cc1ccnc(NS(=O)(=O)c2ccc(N)cc2)n1	antibiotic
BRD-K93568044-001-03-1	Hydrocortisone base	85788797	5754	C[C@]12C[C@H](O)[C@H]3[C@@H](CCC4=CC(=O)CC[C@]34C)[C@@H]1CC[C@]2(O)C(=O)CO	anti-inflammatory
BRD-K93658967-001-01-7	Aloisine A	85787184	5326843	CCCCc1c([nH]c2nccnc12)-c1ccc(O)cc1	unknown
BRD-K93674274-001-02-0	EPICATECHIN PENTAACETATE	85789715	5317058	CC(=O)O[C@@H]1Cc2c(OC(C)=O)cc(OC(C)=O)cc2O[C@@H]1c1ccc(OC(C)=O)c(OC(C)=O)c1	unknown
BRD-K93754473-001-02-9	tamoxifen	85787290	2733526	CC\C(c1ccccc1)=C(/c1ccccc1)c1ccc(OCCN(C)C)cc1	other
BRD-K93754473-048-05-3	Tamoxifen citrate	85787895	2733526	CC\C(c1ccccc1)=C(/c1ccccc1)c1ccc(OCCN(C)C)cc1	other
BRD-K93879806-001-01-4	K-252c	85787223	3815	O=C1NCc2c1c1c3ccccc3[nH]c1c1[nH]c3ccccc3c21	kinase inhibitor
BRD-K94144010-001-05-5	Cotinine (-)	85787848	854019	CN1[C@@H](CCC1=O)c1cccnc1	other
BRD-K94176593-001-01-1	TWS119	85787226	9549289	Nc1cccc(c1)-c1cc2c(Oc3cccc(O)c3)ncnc2[nH]1	kinase inhibitor
BRD-K94217587-001-01-1	4-Cyano-3-methylisoquinoline	85787200	1733	Cc1ncc2ccccc2c1C#N	unknown
BRD-K94239562-001-02-2	PAEONOL	85787407	11092	COc1ccc(C(C)=O)c(O)c1	anti-inflammatory
BRD-K94324294-001-02-7	METAMECONINE	85789663	230460	COc1cc2COC(=O)c2cc1OC	unknown
BRD-K94325918-001-02-0	KINETIN RIBOSIDE	85789682	20345	OC[C@H]1O[C@H]([C@H](O)[C@@H]1O)n1cnc2c(NCc3ccco3)ncnc12	other
BRD-K94379058-001-02-7	BML-190	85788731	2415	COc1ccc2n(C(=O)c3ccc(Cl)cc3)c(C)c(CC(=O)N3CCOCC3)c2c1	GPCR modulator
BRD-K94512704-001-02-1	AMI-193	85788762	68186	Fc1ccc(OCCCN2CCC3(CC2)N(CNC3=O)c2ccccc2)cc1	GPCR modulator
BRD-K94645280-001-02-1	PINOSYLVIN	85789148	5280457	Oc1cc(O)cc(c1)\C=C\c1ccccc1	unknown
BRD-K94689771-001-02-5	PINOCEMBRIN	85789320	68071	Oc1cc(O)c2C(=O)C[C@H](Oc2c1)c1ccccc1	unknown
BRD-K94720315-001-01-3	CHROMOCARB	85789591	2741	OC(=O)c1cc(=O)c2ccccc2o1	unknown
BRD-K94763113-001-02-5	DIMETHOATE	85789614	3082	CNC(=O)CSP(=S)(OC)OC	other
BRD-K94841585-001-03-6	EMODIC ACID	85789690	361510	OC(=O)c1cc(O)c2C(=O)c3c(O)cc(O)cc3C(=O)c2c1	kinase inhibitor
BRD-K94883909-001-01-1	SU9516	85787174	5289419	COc1ccc2NC(=O)\C(=C/c3c[nH]cn3)c2c1	kinase inhibitor
BRD-K94887716-001-01-5	1-(3-trifluoromethyl) phenylpiperazine monohydrochloride	85788306	4296	FC(F)(F)c1cccc(c1)N1CCNCC1	GPCR modulator
BRD-K94887716-003-02-9	N- (3-TRIFLUOROMETHYLPHENYL)PIPERAZINE HYDROCHLORIDE (TFMPP)	85789252	4296	FC(F)(F)c1cccc(c1)N1CCNCC1	GPCR modulator
BRD-K94979336-001-06-9	IBMX	85787774	3758	CC(C)Cn1c2[nH]cnc2c(=O)n(C)c1=O	other
BRD-K95202259-001-01-9	ML 3163	85787165	23748533	C[S+](O)c1ccc(CSc2nc(c([nH]2)-c2ccc(F)cc2)-c2ccncc2)cc1	kinase inhibitor
BRD-K95237249-001-05-9	Probenecid	85787931	4911	CCCN(CCC)S(=O)(=O)c1ccc(cc1)C(O)=O	other
BRD-K95309561-001-05-6	Dienestrol	85789335	667476	C\C=C(c1ccc(O)cc1)\C(c1ccc(O)cc1)=C\C	other
BRD-K95432622-001-03-8	2',beta-DIHYDROXYCHALCONE	85789142	73849	Oc1ccccc1C(=O)CC(=O)c1ccccc1	unknown
BRD-K95554982-001-03-3	PICROTOXININ	85788330	442292	CC(=C)[C@@H]1[C@H]2OC(=O)[C@@H]1[C@]1(O)C[C@H]3O[C@]33C(=O)O[C@H]2[C@]13C	ion channel modulator
BRD-K95603879-001-03-4	2,5-ditertbutylhydroquinone	85788273	2374	CC(C)(C)c1cc(O)c(cc1O)C(C)(C)C	other
BRD-K95655893-001-01-0	VEGF Receptor 3 Kinase Inhibitor, MAZ51	85787154	9839842	CN(C)c1ccc(\C=C2/C(=O)Nc3ccccc23)c2ccccc12	kinase inhibitor
BRD-K95676198-001-03-4	ZM 449829	85787250	3799	C=CC(=O)c1ccc2ccccc2c1	kinase inhibitor
BRD-K95763993-001-03-7	Trapidil	85787550	5531	CCN(CC)c1cc(C)nc2ncnn12	other
BRD-K95785537-001-04-1	PP2	85787287	4878	CC(C)(C)n1nc(-c2ccc(Cl)cc2)c2c(N)ncnc12	unknown
BRD-K95788524-001-02-4	ORTHOTHYMOTINIC ACID	85788942	11052	CC(C)c1ccc(C)c(C(O)=O)c1O	unknown
BRD-K95821857-001-01-2	6-NITROQUIPAZINE	85787804	5012	[O-][N+](=O)c1ccc2nc(ccc2c1)N1CCNCC1	GPCR modulator
BRD-K95992530-001-02-4	Cyclo [Arg-Gly-Asp-D-Phe-Val]	85787282	6610347	CC(C)[C@@H]1NC(=O)[C@H](Cc2ccccc2)NC(=O)[C@@H](CC(O)=O)NC(=O)CNC(=O)[C@H](CCCNC(N)=N)NC1=O	other
BRD-K96084870-001-01-9	DMBI	85787124	5353593	CN(C)c1ccc(\C=C2\C(=O)Nc3ccccc23)cc1	unkonwn
BRD-K96119599-001-05-4	Leucomisine	85788892	167683	C[C@H]1[C@@H]2CCC(C)=C3[C@@H]([C@H]2OC1=O)C(C)=CC3=O	other
BRD-K96144918-001-02-3	MEAD ACID (20:3 n-9)	85787697	5312531	CCCCCCCC\C=C/C\C=C/C\C=C/CCCC(O)=O	unknown
BRD-K96163925-001-06-5	Scopoletin	85788888	5280460	COc1cc2ccc(=O)oc2cc1O	unknown
BRD-K96188950-001-04-5	CAPE	85787755	5281787	Oc1ccc(\C=C\C(=O)OCCc2ccccc2)cc1O	unknown
BRD-K96362535-001-02-4	DIHYDRO-beta-TUBAIC ACID	85787997	3548249	COc1c2CCC(C)(C)Oc2ccc1C(O)=O	unknown
BRD-K96402602-001-01-8	FTT	85787135	5353633	CC(C)=CCC\C(C)=C\CC\C(C)=C\CSc1nc[nH]n1	kinase inhibitor
BRD-K96527333-001-03-4	Dehydroisoandosterone 3-acetate	85787367	14709	CC(=O)O[C@H]1CC[C@]2(C)[C@H]3CC[C@@]4(C)[C@@H](CCC4=O)[C@@H]3CC=C2C1	other
BRD-K96670504-001-01-9	LONIDAMINE	85787421	3953	OC(=O)c1nn(Cc2ccc(Cl)c(Cl)c2)c2ccccc12	other
BRD-K96809896-001-01-9	SKF-86002	85787195	5228	Fc1ccc(cc1)-c1nc2SCCn2c1-c1ccncc1	anti-inflammatory
BRD-K97061094-001-03-2	Azacyclonol	85788973	15723	OC(C1CCNCC1)(c1ccccc1)c1ccccc1	unknown
BRD-K97118047-001-01-2	CK2 inhibitor (Casein Kinase II Inhibitor)	85787170	1694	Brc1c(Br)c(Br)c2[nH]nnc2c1Br	kinase inhibitor
BRD-K97158071-001-05-8	Droperidol	85788840	3168	Fc1ccc(cc1)C(=O)CCCN1CCC(=CC1)n1c2ccccc2[nH]c1=O	GPCR modulator
BRD-K97181089-310-03-0	Amiloride hydrochloride dihydrate	85788771	16231	NC(=N)NC(=O)c1nc(Cl)c(N)nc1N	ion channel modulator
BRD-K97309399-001-02-9	THIOTHIXENE	85789214	941650	CN(C)S(=O)(=O)c1ccc2Sc3ccccc3\C(=C/CCN3CCN(C)CC3)c2c1	GPCR modulator
BRD-K97330509-001-01-4	Src Kinase Inhibitor II	85787183	1172104	COc1ccc2c(c1)cc(C)c1nnc(SCC(=O)Nc3cccc(c3)C(C)=O)n21	kinase inhibitor
BRD-K97354755-001-01-5	SU6656	85787153	5312137	CN(C)S(=O)(=O)c1ccc2NC(=O)\C(=C/c3cc4CCCCc4[nH]3)c2c1	kinase inhibitor
BRD-K97399794-001-07-0	quercetin	85787280	5280343	Oc1cc(O)c2c(c1)oc(-c1ccc(O)c(O)c1)c(O)c2=O	unknown
BRD-K97399794-335-03-1	Quercetine dihydrate	85787911	5280343	Oc1cc(O)c2c(c1)oc(-c1ccc(O)c(O)c1)c(O)c2=O	unknown
BRD-K97440753-066-03-3	Dihydroergocristine mesylate	85787920	107715	CC(C)[C@@]1(NC(=O)[C@@H]2C[C@H]3[C@@H](Cc4c[nH]c5cccc3c45)N(C)C2)O[C@@]2(O)[C@@H]3CCCN3C(=O)[C@H](Cc3ccccc3)N2C1=O	GPCR modulator
BRD-K97487499-001-02-2	ORSELLINIC ACID, ETHYL ESTER	85789588	75653	CCOC(=O)c1c(C)cc(O)cc1O	unknown
BRD-K97521363-001-04-7	Clorsulon	85787967	43231	Nc1cc(C(Cl)=C(Cl)Cl)c(cc1S(N)(=O)=O)S(N)(=O)=O	antibiotic
BRD-K97530723-001-07-6	Melatonin	85788807	896	COc1ccc2[nH]cc(CCNC(C)=O)c2c1	other
BRD-K97564742-050-05-3	Pyrilamine maleate	85788449	4992	COc1ccc(cc1)CN(CCN(C)C)c1ccccn1	GPCR modulator
BRD-K97688263-001-02-9	BENZAMIL	85787710	108107	N\C(NCc1ccccc1)=N/C(=O)c1nc(Cl)c(N)nc1N	ion channel modulator
BRD-K97688263-003-04-1	Benzamil hydrochloride	85787961	108107	N\C(NCc1ccccc1)=N/C(=O)c1nc(Cl)c(N)nc1N	ion channel modulator
BRD-K97746869-001-05-6	Chlorpropamide	85788466	2727	CCCNC(=O)NS(=O)(=O)c1ccc(Cl)cc1	other
BRD-K97799481-001-02-0	THEOPHYLLINE	85789579	2153	Cn1c2nc[nH]c2c(=O)n(C)c1=O	other
BRD-K97799481-002-03-6	Theophylline monohydrate	85787353	2153	Cn1c2nc[nH]c2c(=O)n(C)c1=O	other
BRD-K97810537-001-03-7	Beclomethasone dipropionate	85787341	21700	CCC(=O)OCC(=O)[C@@]1(OC(=O)CC)[C@@H](C)C[C@H]2[C@@H]3CCC4=CC(=O)C=C[C@]4(C)[C@@]3(Cl)[C@@H](O)C[C@]12C	anti-inflammatory
BRD-K97922702-001-01-3	PDGF Receptor Tyrosine Kinase Inhibitor II	85787182	5330548	CCCC(=O)Oc1ccc2[nH]c(cc2c1)C(=O)c1cc2ccccc2[nH]1	kinase inhibitor
BRD-K98039984-001-03-0	Prednisolone	85788424	5755	C[C@]12C[C@H](O)[C@H]3[C@@H](CCC4=CC(=O)C=C[C@]34C)[C@@H]1CC[C@]2(O)C(=O)CO	anti-inflammatory
BRD-K98174813-001-05-7	Chlorzoxazone	85787839	2733	Clc1ccc2oc(=O)[nH]c2c1	other
BRD-K98281970-001-02-6	ANGOLENSIN (R)	85789589	821428	COc1ccc(cc1)[C@@H](C)C(=O)c1ccc(O)cc1O	unknown
BRD-K98297262-001-01-1	N-Ethylmaleimide	85787230	4362	CCN1C(=O)C=CC1=O	other
BRD-K98521173-001-03-8	Deoxycorticosterone	85787368	6166	C[C@]12CC[C@H]3[C@@H](CCC4=CC(=O)CC[C@]34C)[C@@H]1CC[C@@H]2C(=O)CO	anti-inflammatory
BRD-K98530306-001-02-1	clonidine	85787756	2803	Clc1cccc(Cl)c1N=C1NCCN1	GPCR modulator
BRD-K98530306-003-05-0	Clonidine hydrochloride	85788378	2803	Clc1cccc(Cl)c1N=C1NCCN1	GPCR modulator
BRD-K98582893-001-02-1	5,2'-DIMETHOXYFLAVONE	85789563	688667	COc1ccccc1-c1cc(=O)c2c(OC)cccc2o1	unknown
BRD-K98763141-001-06-8	NIFLUMIC ACID	85787724	4488	OC(=O)c1cccnc1Nc1cccc(c1)C(F)(F)F	anti-inflammatory
BRD-K98769987-001-01-3	FLUMAZENIL	85788338	3373	CCOC(=O)c1ncn-2c1CN(C)C(=O)c1cc(F)ccc-21	ion channel modulator
BRD-K99029477-001-02-6	PROMETON	85789621	4928	COc1nc(NC(C)C)nc(NC(C)C)n1	other
BRD-K99107520-001-01-9	FELBAMATE	85787789	3331	NC(=O)OCC(COC(N)=O)c1ccccc1	ion channel modulator
BRD-K99108905-001-02-0	PICROPODOPHYLLOTOXIN ACETATE	85789221	233299	COc1cc(cc(OC)c1OC)[C@H]1[C@H]2[C@H](COC2=O)[C@@H](OC(C)=O)c2cc3OCOc3cc12	other
BRD-K99121711-001-03-5	Dibucaine	85788786	3025	CCCCOc1cc(C(=O)NCCN(CC)CC)c2ccccc2n1	ion channel modulator
BRD-K99121711-003-02-3	DIBUCAINE HYDROCHLORIDE	85789539	3025	CCCCOc1cc(C(=O)NCCN(CC)CC)c2ccccc2n1	ion channel modulator
BRD-K99174507-001-01-6	Cardiogenol C	85787119	11345983	COc1ccc(Nc2nccc(NCCO)n2)cc1	other
BRD-K99300445-003-03-4	Antazoline hydrochloride	85788777	2200	C(N(Cc1ccccc1)c1ccccc1)C1=NCCN1	GPCR modulator
BRD-K99411983-001-02-3	Lumicolchicine gamma	85788048	244898	COC1=C[C@H]2[C@H](C3=C2c2c(CC[C@@H]3NC(C)=O)cc(OC)c(OC)c2OC)C1=O	GPCR modulator
BRD-K99586414-236-02-3	CEFOTAXIME SODIUM	85789160	5479527	CO\N=C(\C(=O)N[C@H]1[C@H]2SCC(COC(C)=O)=C(N2C1=O)C(O)=O)c1csc(N)n1	antibiotic
BRD-K99622919-001-05-7	Butacaine	85787340	2480	CCCCN(CCCC)CCCOC(=O)c1ccc(N)cc1	ion channel modulator
BRD-K99792991-001-02-6	HEXACHLOROPHENE	85789544	3598	Oc1c(Cl)cc(Cl)c(Cl)c1Cc1c(O)c(Cl)cc(Cl)c1Cl	antibiotic
BRD-K99946902-001-02-6	HEXYLRESORCINOL	85789185	3610	CCCCCCc1ccc(O)cc1O	antibiotic
BRD-K99984802-098-03-2	Flunixin meglumine	85788390	38081	Cc1c(Nc2ncccc2C(O)=O)cccc1C(F)(F)F	other
BRD-K99984802-100-01-0	FLUNIXIN MEGLUMINE	85789658	38081	Cc1c(Nc2ncccc2C(O)=O)cccc1C(F)(F)F	other
	kin001-001	N/A	N/A	N/A	kinase inhibitor
	kin001-002	N/A	N/A	N/A	kinase inhibitor
	kin001-003	N/A	N/A	N/A	kinase inhibitor
	kin001-004	N/A	N/A	N/A	kinase inhibitor
	kin001-005	N/A	N/A	N/A	kinase inhibitor
	kin001-006	N/A	N/A	N/A	kinase inhibitor
	kin001-007	N/A	N/A	N/A	kinase inhibitor
	kin001-008	N/A	N/A	N/A	kinase inhibitor
	kin001-009	N/A	N/A	N/A	kinase inhibitor
	kin001-010	N/A	N/A	N/A	kinase inhibitor
	kin001-011	N/A	N/A	N/A	kinase inhibitor
	kin001-012	N/A	N/A	N/A	kinase inhibitor
	kin001-013	N/A	N/A	N/A	kinase inhibitor
	kin001-014	N/A	N/A	N/A	kinase inhibitor
	kin001-015	N/A	N/A	N/A	kinase inhibitor
	kin001-016	N/A	N/A	N/A	kinase inhibitor
	kin001-017	N/A	N/A	N/A	kinase inhibitor
	kin001-018	N/A	N/A	N/A	kinase inhibitor
	kin001-019	N/A	N/A	N/A	kinase inhibitor
	kin001-020	N/A	N/A	N/A	kinase inhibitor
	kin001-021	N/A	N/A	N/A	kinase inhibitor
	kin001-022	N/A	N/A	N/A	kinase inhibitor
	kin001-023	N/A	N/A	N/A	kinase inhibitor
	kin001-024	N/A	N/A	N/A	kinase inhibitor
	kin001-025	N/A	N/A	N/A	kinase inhibitor
	kin001-026	N/A	N/A	N/A	kinase inhibitor
	kin001-027	N/A	N/A	N/A	kinase inhibitor
	kin001-028	N/A	N/A	N/A	kinase inhibitor
	kin001-029	N/A	N/A	N/A	kinase inhibitor
	kin001-030	N/A	N/A	N/A	kinase inhibitor
	kin001-031	N/A	N/A	N/A	kinase inhibitor
	kin001-032	N/A	N/A	N/A	kinase inhibitor
	kin001-033	N/A	N/A	N/A	kinase inhibitor
	kin001-034	N/A	N/A	N/A	kinase inhibitor
	kin001-035	N/A	N/A	N/A	kinase inhibitor
	kin001-036	N/A	N/A	N/A	kinase inhibitor
	kin001-037	N/A	N/A	N/A	kinase inhibitor
	kin001-038	N/A	N/A	N/A	kinase inhibitor
	kin001-039	N/A	N/A	N/A	kinase inhibitor
	kin001-040	N/A	N/A	N/A	kinase inhibitor
	kin001-041	N/A	N/A	N/A	kinase inhibitor
	kin001-042	N/A	N/A	N/A	kinase inhibitor
	kin001-043	N/A	N/A	N/A	kinase inhibitor
	kin001-044	N/A	N/A	N/A	kinase inhibitor
	kin001-045	N/A	N/A	N/A	kinase inhibitor
	kin001-046	N/A	N/A	N/A	kinase inhibitor
	kin001-047	N/A	N/A	N/A	kinase inhibitor
	kin001-048	N/A	N/A	N/A	kinase inhibitor
	kin001-049	N/A	N/A	N/A	kinase inhibitor
	kin001-050	N/A	N/A	N/A	kinase inhibitor
	kin001-051	N/A	N/A	N/A	kinase inhibitor
	kin001-052	N/A	N/A	N/A	kinase inhibitor
	kin001-053	N/A	N/A	N/A	kinase inhibitor
	kin001-054	N/A	N/A	N/A	kinase inhibitor
	kin001-055	N/A	N/A	N/A	kinase inhibitor
	kin001-056	N/A	N/A	N/A	kinase inhibitor
	kin001-057	N/A	N/A	N/A	kinase inhibitor
	kin001-058	N/A	N/A	N/A	kinase inhibitor
	kin001-059	N/A	N/A	N/A	kinase inhibitor
	kin001-060	N/A	N/A	N/A	kinase inhibitor
	kin001-061	N/A	N/A	N/A	kinase inhibitor
	kin001-062	N/A	N/A	N/A	kinase inhibitor
	kin001-063	N/A	N/A	N/A	kinase inhibitor
	kin001-064	N/A	N/A	N/A	kinase inhibitor
	kin001-065	N/A	N/A	N/A	kinase inhibitor
	kin001-066	N/A	N/A	N/A	kinase inhibitor
	kin001-067	N/A	N/A	N/A	kinase inhibitor
	kin001-068	N/A	N/A	N/A	kinase inhibitor
	kin001-069	N/A	N/A	N/A	kinase inhibitor
	kin001-070	N/A	N/A	N/A	kinase inhibitor
	kin001-071	N/A	N/A	N/A	kinase inhibitor
	kin001-072	N/A	N/A	N/A	kinase inhibitor
	kin001-073	N/A	N/A	N/A	kinase inhibitor
	kin001-074	N/A	N/A	N/A	kinase inhibitor
	kin001-075	N/A	N/A	N/A	kinase inhibitor
	kin001-076	N/A	N/A	N/A	kinase inhibitor
	kin001-077	N/A	N/A	N/A	kinase inhibitor
	kin001-078	N/A	N/A	N/A	kinase inhibitor
	kin001-079	N/A	N/A	N/A	kinase inhibitor
[truncated: 80 more rows]
